# Supplementary material for: A first insight into the genome of Prototheca wickerhamii, a major causative agent of human protothecosis
Source: BMC Genomics. 2021 Mar 9;22:168. doi: 10.1186/s12864-021-07491-8 (PMC7941945; doi:10.1186/s12864-021-07491-8)
Supplement: Supplementary file 6 — Additional file 6: Supplementary Materials. [file 12864_2021_7491_MOESM6_ESM.xlsx]

## Sheet: Mat. 1
Supplementary Material 1. General characteristic and complete plastid and mitochondrion annotation for analyzed species. "+" and "-" represent genes found and not found in the genomes, respectively.
			P. wickerhamii	A. protothecoides	Helicosporidium sp.
PLASTID
General characteristic		GenBank Acc. No.	MN794236	NC_023775.1	NC_008100.1
		Size (bp)	47.997	84.576	37.454
		%GC	28.2	30.8	26.9
		CDS	35	76	26
Plastid content		Gene
Metabolism		rbcL	-	+	-
		accD; cysT	+	+	+
		cysA	-	-	-
Photosynthesis	ATP synthase	atpA; atpB; atpE; atpF; atpH; atpI	-	+	-
		minD	+	+	-
	Cytochrome complex	petA; petB; petD; petG; petL	-	+	-
	Photosystem I	psaA; psaB; psaC; psaI; psaM; psaJ; ycf3; ycf4	-	+	-
	Photosystem II	psbA; psbB; psbC; psbD; psbE; psbF; psbH; psbI; psbJ; psbK; psbL; psbM; psbN; psbT; psbZ; ycf12	-	+	-
	NA	ycf20	-	-	-
Assembly, membrane insertion		cemA; ccsA	-	+	-
		TilS/ycf62	+	+	+
		ycf1	-	+	+
		ycf47	-	-	-
Chlorophyll biosynthesis		chlB; chlI; chlL; chlN	-	+	-
Protein quality control		ftsH	+	+	+
		clpP	+	+	-
Ribosomal proteins	Large ribosomal subunit	rpl2; rpl5; rpl14; rpl16; rpl20	+	+	+
		rpl12	+	+	+
		rpl19	+	+	-
		rpl23	+	+	-
		rpl32	+	+	+
		rpl36	+	+	+
	Small ribosomal subunit	rps2; rps9; rps18	+	+	-
		rps3; rps4; rps7; rps8; rps11; rps12; rps14; rps19	+	+	+
Transcription (plastid-encoded RNA polymerase)		rpoA; rpoB; rpoC1; rpoC2	+	+	+
Translation		tufA	+	+	+
		infA	+	+	-
rRNAs		16S; 23S; 5S	+	+	+
No. of tRNAs			29	30	25
Other ORFs			2	0	0
Pseudogenes			0	0	0
MITOCHONDRION
General characteristic		GenBank Acc. No.	MN794237	NC_026009.1	NC_017841.1
		Size (bp)	53.822	57.274	49.343
		%GC	25.81	28.7	25.6
		CDS (hypothetical proteins)	38 (5)	39 (6)	37 (5)
Mitochondrion content		Gene
Ribosomal proteins	Small ribosomal subunit	rps2; rps3; rps4; rps7; rps10; rps11; rps12; rps13; rps14; rps19	+	+	+
	Large ribosomal subunit	rpl5; rpl6; rpl16	+	+	+
		rpl10	-	-	-
Genes for respiration and oxidative phosphorylation		cob; atp1; atp6; atp9; cox1; cox2; cox3; nad1; nad2; nad3; nad4; nad4L; nad5; nad6; nad7; nad9	+	+	+
		atp4	+	+	+
		atp8	+	+	+
Other		ymf16 - tatC like protein/tatC	+	+	+
rRNAs			+	+	+
No. of tRNAs			30	26	25
Other ORFs			6	7	5
Pseudogenes			0	2	0

## Sheet: Mat. 2
Supplementary Material 2. Proteins of the GreenCut2 database involved in photosynthesis and their presence/absence in the analyzed Chlorellales.
No.	Cre* locus	Cre* gene name	Ath* locus	Location**	Domain	Functional category acc. to MapMan	P. wickerhamii			A. protothecoides			Helicosporidium sp.
							Sequence ID	E-value	Similarity [%]	Sequence ID	E-value	Similarity [%]	Sequence ID	E-value	Similarity [%]
1.	193086	RMT1	At1g14030	S	Rubis-subs-bind(1) SET(1)	1.3.13 PS.calvin cyle.rubisco interacting	maker-ctg1_pilon-augustus-gene-15.48-mRNA-1	2.13232E-10	41.1971830985915				KDD76784.1	4.1081E-13	44.700460829493
2.	189624	PTO1	At4g22260	T	AOX(1)	1.1.40 PS.lightreaction.cyclic electron flow-chlororespiration	maker-ctg8_pilon-augustus-gene-4.35-mRNA-1	3.88673E-11	41.1111111111111	XP_011402281.1	6.64834E-77	69.8564593301435
3.	195553	FNR1	At4g05390	S	FAD_binding_6(1) FAD_binding_9(1) NAD_binding_1(1)	1.1.7 PS.lightreaction.ferredoxin reductase	maker-ctg4_pilon-augustus-gene-9.24-mRNA-1; maker-ctg7_pilon-augustus-gene-12.30-mRNA-1	7.34581E-142; 6.6185E-15	78.98; 46.45	XP_011396256.1; XP_011400423.1	6.29225E-19; 1.04527E-142	47.67; 77.55
4.			At1g30510	C	FAD_binding_6(1) FAD_binding_9(1) NAD_binding_1(1)	7.3 OPP.electron transfer	maker-ctg1_pilon-augustus-gene-16.86-mRNA-1	1.44491E-16	46.7032967032967	XP_011399053.1; XP_011396730.1	1.43624E-13; 3.27968E-15	43.92; 44.84	KDD74624.1; KDD74152.1; KDD75893.1	4.94853E-18; 8.64334E-17; 4.89055E-128	44.76; 47.59; 74.32
5.	130316	PSBO	At5g66570	T/L	MSP(1)	1.1.1.2 PS.lightreaction.photosystem II.PSII polypeptide subunits
6.			At3g50820	T	MSP(1)	1.1.1.2 PS.lightreaction.photosystem II.PSII polypeptide subunits				XP_011400268.1	4.02474E-114	70.3448275862068
7.	194448	APE1	At5g38660	T	DUF2854(1)	35.2 not assigned.unknown	maker-ctg13_pilon-augustus-gene-4.34-mRNA-1	1.22121E-23	61.5384615384615	XP_011397821.1; XP_011398913.1	5.69996E-54; 1.71018E-20	69.14; 69.77	KDD75910.1	2.91879E-24	57.6
8.	195910	PRK1	At1g32060	T	PRK(1)	1.3.12 PS.calvin cyle.PRK	genemark-ctg4_pilon-processed-gene-14.108-mRNA-1	6.10376E-16	55.2845528455284	XP_011398981.1; XP_011401678.1; XP_011398979.1; XP_011399759.1	3.56349E-12; 3.53607E-14; 2.22266E-14; 0.0	52.25; 45.5; 56.1; 88.92	KDD75535.1; KDD75601.1; KDD72502.1	1.52431E-13; 1.05694E-13; 4.58075E-18	42.65; 44.72; 56.91
9.	127079	PGR5	At2g05620	T	Pfam-B_4736	1.1.40 PS.lightreaction.cyclic electron flow-chlororespiration				XP_011400937.1	1.96401E-29	80.3030303030303
10.	162423	PGRL1	At4g11960	T	no informative domain	35.2 not assigned.unknown				XP_011398911.1	1.45625E-83	66.1596958174905
11.			At4g22890	T	no informative domain	1.1.40 PS.lightreaction.cyclic electron flow-chlororespiration
12.	185128	CCB1	At3g26710	T	DUF3529(1)	35.2 not assigned.unknown				XP_011395429.1	1.66351E-57	62.6315789473684
13.	187371	CPLD45	At1g03600	L	related to photosystem II Psb27 protein	1.1.1.2 PS.lightreaction.photosystem II.PSII polypeptide subunits				XP_011401521.1	1.01458E-26	63.4782608695652
14.	205830	CCB3	At5g36120	C	YGGT(1)	35.2 not assigned.unknown				XP_011399331.1	3.35606E-32	66.9902912621359
15.	193296	PETC	At4g03280	T	CytB6-F_Fe-S(1) Rieske(1)	1.1.3 PS.lightreaction.cytochrome b6/f	genemark-ctg4_pilon-processed-gene-7.83-mRNA-1	1.05434E-10	66.6666666666666	XP_011395652.1; XP_011395653.1; XP_011401073.1	1.51358E-11; 4.28781E-13; 2.01818E-68	57.14; 57.14; 71.34	KDD77016.1	2.6912E-12	61.5384615384615
16.	184810	LHCB4	At2g40100	T	Chloroa_b-bind(1)	1.1.1.1 PS.lightreaction.photosystem II.LHC-II				XP_011400395.1	3.01756E-89	71.6894977168949
17.	155150	PSBW	At2g30570	T	PsbW_2(1)	1.1.1.2 PS.lightreaction.photosystem II.PSII polypeptide subunits				XP_011396978.1	2.74587E-13	57.0175438596491
18.	168073	LHCA4	At3g47470	T	Chloroa_b-bind(1)	1.1.2.1 PS.lightreaction.photosystem I.LHC-I				XP_011397856.1; XP_011399788.1; XP_011399967.1	6.17865E-38; 2.1456E-43; 7.42408E-60	52.22; 52.66; 64.64
19.	182896	PSB28	At4g28660	T	PsbW(1)	1.1.1.2 PS.lightreaction.photosystem II.PSII polypeptide subunits				XP_011400061.1	1.20806E-47	77.9816513761467
20.	187308	OHP1	At1g34000	T	no informative domain	1.1.8* light stress chlorophyll binding				XP_011397450.1	2.16591E-22	73.5294117647058
21.	194793	CDPK7	At1g68830	T	APH(1) Pkinase(1) Pkinase_Tyr(1)	1.1.30 PS.lightreaction.state transition	maker-ctg10_pilon-augustus-gene-1.26-mRNA-1; genemark-ctg5_pilon-processed-gene-10.33-mRNA-1; maker-ctg4_pilon-augustus-gene-2.67-mRNA-1; genemark-ctg1_pilon-processed-gene-2.32-mRNA-1	2.34489E-10; 2.99316E-10; 6.35687E-15; 9.18932E-15	41.89; 42.71; 39.67; 41.94	XP_011398953.1; XP_011396653.1; XP_011395517.1; XP_011398458.1	6.29257E-11; 5.91581E-15; 1.24681E-57; 5.51882E-134	60.27; 41.88; 48.38; 60.23	KDD74989.1; KDD74294.1	1.28379E-11; 1.55907E-13	37.54; 41.45
22.	184397	LHCB5	At4g10340	T	Chloroa_b-bind(1)	1.1.1.1 PS.lightreaction.photosystem II.LHC-II				XP_011398059.1; XP_011397167.1; XP_011396961.1	6.28268E-62; 1.98502E-64; 6.7189E-71	61.99; 61.32; 63.74
23.	193847	PSAO	At1g08380	T	no informative domain	1.1.2.2 PS.lightreaction.photosystem I.PSI polypeptide subunits				XP_011398024.1	3.28327E-34	66.0194174757281
24.	153656	PSBQ	At4g05180	L	PsbQ(1)	1.1.1.2 PS.lightreaction.photosystem II.PSII polypeptide subunits
25.			At4g21280	T	PsbQ(1)	1.1.1.2 PS.lightreaction.photosystem II.PSII polypeptide subunits				XP_011400456.1	1.99071E-12	45.4022988505747
26.	205877	PSBP2	At2g28605	L	PsbP(1)	1.1.1.2 PS.lightreaction.photosystem II.PSII polypeptide subunits				XP_011400579.1	9.02526E-24	60.4651162790697
27.	145657	CYC4	At5g45040	T	Cytochrom_C(1) PSCyt1(1)	1.1.5 PS.lightreaction.other electron carrier (ox/red)
28.	128745	RCA1	At2g39730	S	AAA(1)	1.3.13 PS.calvin cyle.rubisco interacting				XP_011400803.1	0.0	81.9672131147541
29.	184471	LHCA1	At3g54890	T	Chloroa_b-bind(1)	1.1.2.1 PS.lightreaction.photosystem I.LHC-I				XP_011397428.1	8.7655E-35	50.7177033492822
30.	153678	LHCA3	At1g61520	T	Chloroa_b-bind(1)	1.1.2.1 PS.lightreaction.photosystem I.LHC-I				XP_011397429.1; XP_011400189.1	2.90282E-48; 5.05408E-95	55.7; 70.8
31.	165416	PSAG	At1g55670	T	PSI_PSAK(1)	1.1.2.2 PS.lightreaction.photosystem I.PSI polypeptide subunits				XP_011395887.1	1.52467E-38	68.695652173913
32.	205903	LHCB7	At1g76570	T	Chloroa_b-bind(1) TAF(1)	1.1.1.1 PS.lightreaction.photosystem II.LHC-II				XP_011397623.1; XP_011397368.1	2.71945E-58; 5.37436E-63	55.92; 56.74
33.	186089	RCA2	At1g73110	S	AAA(1)	1.3.13 PS.calvin cyle.rubisco interacting
34.	182959	PSAH	At3g16140	T	PSI_PsaH(1)	1.1.2.2 PS.lightreaction.photosystem I.PSI polypeptide subunits
35.			At1g52230	T	PSI_PsaH(1)	1.1.2.2 PS.lightreaction.photosystem I.PSI polypeptide subunits				XP_011399662.1	2.39511E-21	59.6153846153846
36.	205530	PSBY2	At1g67740	T	PsbY(2)	1.1.1.2 PS.lightreaction.photosystem II.PSII polypeptide subunits				XP_011396489.1	1.1737E-12	57.3333333333333
37.	182560	PSBY1	At1g67740	T	PsbY(2)	1.1.1.2 PS.lightreaction.photosystem II.PSII polypeptide subunits				XP_011396489.1	1.1737E-12	57.3333333333333
38.	185309	ELI7	At4g17600	T	Chloroa_b-bind(1)	1.1.8* light stress chlorophyll binding				XP_011398279.1	6.89481E-63	61.3636363636363
39.	196341	PSBS1	At1g44575	T	Chloroa_b-bind(1)	1.1.1.2 PS.lightreaction.photosystem II.PSII polypeptide subunits				XP_011396299.1	9.62079E-12	57.8947368421052
40.	171516	PSBS2	At1g44575	T	Chloroa_b-bind(1)	1.1.1.2 PS.lightreaction.photosystem II.PSII polypeptide subunits				XP_011396299.1	9.62079E-12	57.8947368421052
41.	205912	RPI2	At5g44520	C	Rib_5-P_isom_A(1)	1.3.10 PS.calvin cyle.Rib5P Isomerase; 7.2.4 OPP.non-reductive PP.ribose 5-phosphate isomerase	augustus-ctg7_pilon-processed-gene-8.117-mRNA-1	1.94878E-22	48.8986784140969	XP_011396356.1	4.84422E-24	49.0974729241877	KDD74024.1	4.09677E-26	49.1525423728813
42.	148916	ELI3	At4g14690	T	Chloroa_b-bind(1)	1.1.8* light stress chlorophyll binding				XP_011397347.1	1.08187E-13	51.4563106796116
43.	82986	RBCS1	At1g67090	S	RuBisCO_small(1)	1.3.2 PS.calvin cyle.rubisco small subunit
44.			At5g38420	S	RuBisCO_small(1)	1.3.2 PS.calvin cyle.rubisco small subunit
45.			At5g38430	S	RuBisCO_small(1)	1.3.2 PS.calvin cyle.rubisco small subunit				XP_011395737.1	2.37413E-51	63.8709677419354
46.	206639	RBCS2B	At1g67090	S	RuBisCO_small(1)	1.3.2 PS.calvin cyle.rubisco small subunit
47.	184971	PSAD	At1g03130	T	PsaD(1)	1.1.2.2 PS.lightreaction.photosystem I.PSI polypeptide subunits				XP_011400522.1	9.01657E-80	84.5070422535211
48.			At4g02770	T	PsaD(1)	1.1.2.2 PS.lightreaction.photosystem I.PSI polypeptide subunits
49.	130914	PSAF	At1g31330	T	PSI_PsaF(1)	1.1.2.2 PS.lightreaction.photosystem I.PSI polypeptide subunits				XP_011397615.1	6.1747E-55	59.6153846153846
50.	147787	PETF	At2g27510	C	Fer2(1)	7.3 OPP.electron transfer	maker-ctg1_pilon-augustus-gene-0.58-mRNA-1	1.01824E-35	64.5669291338582	XP_011397228.1; XP_011402216.1; XP_011397091.1; XP_011399327.1	1.8765E-17; 1.16905E-17; 1.04657E-44; 1.29053E-45	54.54; 56.38; 70.08; 72.13	KDD76800.1	3.13132E-25	58.6538461538461
51.	205935	PSAL	At4g12800	T	PsaL(1)	1.1.2.2 PS.lightreaction.photosystem I.PSI polypeptide subunits				XP_011398968.1	2.65571E-50	73.6842105263158
52.	76146	PSAE	At2g20260	T	PSI_PsaE(1)	1.1.2.2 PS.lightreaction.photosystem I.PSI polypeptide subunits				XP_011397149.1	2.07695E-29	84.375
53.	192478	PSAK	At1g30380	T	PSI_PSAK(1)	1.1.2.2 PS.lightreaction.photosystem I.PSI polypeptide subunits				XP_011395767.1	2.98881E-31	62.2047244094488
54.	33411	PSBP1	At1g06680	T	PsbP(1)	1.1.1.2 PS.lightreaction.photosystem II.PSII polypeptide subunits				XP_011396200.1	6.41672E-73	66.1016949152542
55.			At2g30790	T	PsbP(1)	1.1.1.2 PS.lightreaction.photosystem II.PSII polypeptide subunits
56.	127879	PSBP6	At5g11450	L	PsbP(1)	1.1.1.2 PS.lightreaction.photosystem II.PSII polypeptide subunits
57.	184451	PSBP9	At3g56650	L	PsbP(1)	1.1.1.2 PS.lightreaction.photosystem II.PSII polypeptide subunits				XP_011396371.1	1.85788E-42	60.6382978723404
58.	205916	PSBP4	At4g15510	L	PsbP(1)	1.1.1.2 PS.lightreaction.photosystem II.PSII polypeptide subunits				XP_011396363.1	4.76543E-49	65.3846153846153
59.	205900	CGL30	At1g77090	L	PSBP-related; thylakoid lumenal 29.8 kDa protein	1.1.1.2 PS.lightreaction.photosystem II.PSII polypeptide subunits				XP_011395934.1	4.36374E-66	66.1904761904761
60.	186576	CGL40	At1g49975	C	related to PsaN	35.2 not assigned.unknown
61.	205907	CGL54	At1g05385	C	photosystem II 11 kDa protein-related	29.8 protein assembly and cofactor ligation
62.	205923	CGL158	At1g76450	L	oxygen-evolving complex-related	1.1.1.2 PS.lightreaction.photosystem II.PSII polypeptide subunits				XP_011401603.1	4.24686E-17	45.9302325581395
63.	146879	CGL160	At2g31040	C	ATP synthase-related	1.1.4 PS.lightreaction.ATP synthase				XP_011399834.1	7.38061E-22	53.1468531468531
64.	205823	CCB4	At1g59840	C	DUF2930(1)	35.2 not assigned.unknown
65.	108283	RBCS2A	At1g67090	S	RuBisCO_small(1)	1.3.2 PS.calvin cyle.rubisco small subunit
66.			At5g38410	S	RuBisCO_small(1)	1.3.2 PS.calvin cyle.rubisco small subunit
67.			At5g38420	S	RuBisCO_small(1)	1.3.2 PS.calvin cyle.rubisco small subunit
68.			At5g38430	S	RuBisCO_small(1)	1.3.2 PS.calvin cyle.rubisco small subunit				XP_011395737.1	2.37413E-51	63.8709677419354
69.	185915	PCY1	At1g76100	L	Cu-oxidase_2(1) SoxE(1)	1.1.5.1 PS.lightreaction.other electron carrier (ox/red).plastocyanin				XP_011397318.1	3.26598E-35	55.8620689655172
70.	3151	CCB2	At5g52110	C	DUF2930(1)	35.2 not assigned.unknown				XP_011395949.1	1.3469E-18	57.2916666666666
71.	183033	PSBP3	At3g55330	L	PsbP(1)	1.1.1.2 PS.lightreaction.photosystem II.PSII polypeptide subunits				XP_011398169.1	2.12324E-63	71.0691823899371
72.	206190	ATPG	At4g32260	T	ATP-synt_B(1)	1.1.4 PS.lightreaction.ATP synthase				XP_011395408.1	2.44823E-28	64.1221374045801
73.	133963	HLIP	At5g02120	T	Pfam-B_56	1.1.8* light stress chlorophyll binding
74.	132437	CGL102	At4g35250	T	NmrA-like family; NAD dependent epimerase/dehydratase family	35.1 not assigned.no ontology				XP_011396387.1	4.65235E-99	74.1379310344827
*Cre is an abbeviation for Chlamydomonas reinhardtii. Ath is an abbreviation for Arabidopsis thaliana;
** C = chloroplast, L = lumen, S = stroma, T = thylakoid membrane.
Meaning of colours:
PlastidCut2	CPLD (Conserved in Plant Lineage and Diatoms)
DiatomCut2	CGLD (Conserved in Green Lineage and Diatoms)
PlantCut2	CPL (Conserved in Plant Lineage)
ViridiCut2	CGL (Conserved in Green Lineage)

## Sheet: Mat. 3
Supplementary Material 3. An InterProScan (IPR) analysis of P. wickerhamii, A. protothecoides and Helicosporidium sp.
IPR scan - overall
Number of genes*:
	P. wickerhamii	A. protothecoides	Helicosporidium sp.
without IPS	415	495	475
with IPS	5666	6519	5558
with IPS & GOs	3644	3990	3185
% of genes in genome:
	P. wickerhamii	A. protothecoides	Helicosporidium sp.
without IPS	6.82454	7.0553	7.87336
with IPS	93.1755	92.9162	92.1266
with IPS & GOs	59.9244	56.87	52.793
* IPS stands for InterProScan signatures; GOs stands for GeneOntology terms.
IPR - TOP 25 domains
Number of genes:
	P. wickerhamii	A. protothecoides	Helicosporidium sp.
(IPR000719) Protein kinase domain	111	134	85
(IPR017986) WD40-repeat-containing domain	90	97	71
(IPR001650) Helicase, C-terminal	73	76	56
(IPR014001) Helicase superfamily 1/2, ATP-binding domain	71	82	59
(IPR000504) RNA recognition motif domain	67	74	54
(IPR003959) ATPase, AAA-type, core	46	46	31
(IPR011545) DEAD/DEAH box helicase domain	45	50	39
(IPR001623) DnaJ domain	43	44	29
(IPR003439) ABC transporter-like	40	47	34
(IPR001841) Zinc finger, RING-type	39	43	22
(IPR013026) Tetratricopeptide repeat-containing domain	37	52	26
(IPR020846) Major facilitator superfamily domain	32	40	26
(IPR014014) RNA helicase, DEAD-box type, Q motif	28	28	22
(IPR005225) Small GTP-binding protein domain	27	31	25
(IPR013766) Thioredoxin domain	27	34	20
(IPR020683) Ankyrin repeat-containing domain	24	30	14
(IPR004843) Calcineurin-like phosphoesterase domain, ApaH type	24	28	18
(IPR001005) SANT/Myb domain	24	28	12
(IPR002048) EF-hand domain	23	27	17
(IPR000182) GNAT domain	21	26	14
(IPR000626) Ubiquitin domain	21	19	15
(IPR001245) Serine-threonine/tyrosine-protein kinase, catalytic domain	20	26	10
(IPR000571) Zinc finger, CCCH-type	19	23	10
(IPR013057) Amino acid transporter, transmembrane domain	19	23	21
(IPR002921) Fungal lipase-like domain	19	18	7
% of genes in genome:
	P. wickerhamii	A. protothecoides	Helicosporidium sp.
(IPR000719) Protein kinase domain	1.82536	1.9053	1.40892
(IPR017986) WD40-repeat-containing domain	1.48002	1.37921	1.17686
(IPR001650) Helicase, C-terminal	1.20046	1.08062	0.928228
(IPR014001) Helicase superfamily 1/2, ATP-binding domain	1.16757	1.16593	0.977955
(IPR000504) RNA recognition motif domain	1.10179	1.05218	0.895077
(IPR003959) ATPase, AAA-type, core	0.756455	0.654059	0.513841
(IPR011545) DEAD/DEAH box helicase domain	0.74001	0.710934	0.646445
(IPR001623) DnaJ domain	0.707121	0.625622	0.48069
(IPR003439) ABC transporter-like	0.657787	0.668278	0.563567
(IPR001841) Zinc finger, RING-type	0.641342	0.611403	0.364661
(IPR013026) Tetratricopeptide repeat-containing domain	0.608453	0.739372	0.430963
(IPR020846) Major facilitator superfamily domain	0.526229	0.568747	0.430963
(IPR014014) RNA helicase, DEAD-box type, Q motif	0.460451	0.398123	0.364661
(IPR005225) Small GTP-binding protein domain	0.444006	0.440779	0.414388
(IPR013766) Thioredoxin domain	0.444006	0.483435	0.33151
(IPR020683) Ankyrin repeat-containing domain	0.394672	0.426561	0.232057
(IPR004843) Calcineurin-like phosphoesterase domain, ApaH type	0.394672	0.398123	0.298359
(IPR001005) SANT/Myb domain	0.394672	0.398123	0.198906
(IPR002048) EF-hand domain	0.378227	0.383904	0.281784
(IPR000182) GNAT domain	0.345338	0.369686	0.232057
(IPR000626) Ubiquitin domain	0.345338	0.270155	0.248633
(IPR001245) Serine-threonine/tyrosine-protein kinase, catalytic domain	0.328893	0.369686	0.165755
(IPR000571) Zinc finger, CCCH-type	0.312449	0.32703	0.165755
(IPR013057) Amino acid transporter, transmembrane domain	0.312449	0.32703	0.348086
(IPR002921) Fungal lipase-like domain	0.312449	0.255936	0.116029
IPR - TOP 25 sites
Number of genes:
	P. wickerhamii	A. protothecoides	Helicosporidium sp.
(IPR008271) Serine/threonine-protein kinase, active site	75	82	56
(IPR019775) WD40 repeat, conserved site	62	64	48
(IPR017441) Protein kinase, ATP binding site	62	69	33
(IPR017871) ABC transporter, conserved site	28	34	21
(IPR003960) ATPase, AAA-type, conserved site	26	29	16
(IPR000629) ATP-dependent RNA helicase DEAD-box, conserved site	20	21	17
(IPR017907) Zinc finger, RING-type, conserved site	19	24	9
(IPR018253) DnaJ domain, conserved site	19	20	13
(IPR018247) EF-Hand 1, calcium-binding site	18	20	16
(IPR001412) Aminoacyl-tRNA synthetase, class I, conserved site	11	11	9
(IPR023313) Ubiquitin-conjugating enzyme, active site	11	10	10
(IPR019786) Zinc finger, PHD-type, conserved site	10	9	4
(IPR017937) Thioredoxin, conserved site	10	12	4
(IPR019821) Kinesin motor domain, conserved site	9	11	2
(IPR018200) Ubiquitin specific protease, conserved site	9	9	10
(IPR020845) AMP-binding, conserved site	9	7	9
(IPR020892) Cyclophilin-type peptidyl-prolyl cis-trans isomerase, conserved site	9	9	6
(IPR002464) DNA/RNA helicase, ATP-dependent, DEAH-box type, conserved site	9	11	10
(IPR020904) Short-chain dehydrogenase/reductase, conserved site	9	8	8
(IPR005829) Sugar transporter, conserved site	9	11	5
(IPR023828) Peptidase S8, subtilisin, Ser-active site	8	7	9
(IPR031157) Tr-type G domain, conserved site	8	11	7
(IPR025661) Cysteine peptidase, asparagine active site	8	3	4
(IPR002194) Chaperonin TCP-1, conserved site	8	8	8
(IPR000048) IQ motif, EF-hand binding site	8	3	1
% of genes in genome:
	P, wickerhamii	A, protothecoides	Helicosporidium sp.
(IPR008271) Serine/threonine-protein kinase, active site	1.23335	1.16593	0.928228
(IPR019775) WD40 repeat, conserved site	1.01957	0.909996	0.795624
(IPR017441) Protein kinase, ATP binding site	1.01957	0.981089	0.546992
(IPR017871) ABC transporter, conserved site	0.460451	0.483435	0.348086
(IPR003960) ATPase, AAA-type, conserved site	0.427561	0.412342	0.265208
(IPR000629) ATP-dependent RNA helicase DEAD-box, conserved site	0.328893	0.298592	0.281784
(IPR017907) Zinc finger, RING-type, conserved site	0.312449	0.341248	0.14918
(IPR018253) DnaJ domain, conserved site	0.312449	0.284374	0.215482
(IPR018247) EF-Hand 1, calcium-binding site	0.296004	0.284374	0.265208
(IPR001412) Aminoacyl-tRNA synthetase, class I, conserved site	0.180891	0.156406	0.14918
(IPR023313) Ubiquitin-conjugating enzyme, active site	0.180891	0.142187	0.165755
(IPR019786) Zinc finger, PHD-type, conserved site	0.164447	0.127968	0.066302
(IPR017937) Thioredoxin, conserved site	0.164447	0.170624	0.066302
(IPR019821) Kinesin motor domain, conserved site	0.148002	0.156406	0.033151
(IPR018200) Ubiquitin specific protease, conserved site	0.148002	0.127968	0.165755
(IPR020845) AMP-binding, conserved site	0.148002	0.0995308	0.14918
(IPR020892) Cyclophilin-type peptidyl-prolyl cis-trans isomerase, conserved site	0.148002	0.127968	0.099453
(IPR002464) DNA/RNA helicase, ATP-dependent, DEAH-box type, conserved site	0.148002	0.156406	0.165755
(IPR020904) Short-chain dehydrogenase/reductase, conserved site	0.148002	0.113749	0.132604
(IPR005829) Sugar transporter, conserved site	0.148002	0.156406	0.0828775
(IPR023828) Peptidase S8, subtilisin, Ser-active site	0.131557	0.0995308	0.14918
(IPR031157) Tr-type G domain, conserved site	0.131557	0.156406	0.116029
(IPR025661) Cysteine peptidase, asparagine active site	0.131557	0.0426561	0.066302
(IPR002194) Chaperonin TCP-1, conserved site	0.131557	0.113749	0.132604
(IPR000048) IQ motif, EF-hand binding site	0.131557	0.0426561	0.0165755
IPR - TOP 25 repeats
Number of genes:
	P. wickerhamii	A. protothecoides	Helicosporidium sp.
(IPR001680) WD40 repeat	94	117	81
(IPR020472) G-protein beta WD-40 repeat	33	39	27
(IPR018108) Mitochondrial substrate/solute carrier	30	28	27
(IPR019734) Tetratricopeptide repeat	24	47	21
(IPR002110) Ankyrin repeat	22	27	13
(IPR001611) Leucine-rich repeat	17	27	16
(IPR000408) Regulator of chromosome condensation, RCC1	9	11	43
(IPR002885) Pentatricopeptide repeat	8	13	7
(IPR001451) Hexapeptide repeat	7	8	7
(IPR013105) Tetratricopeptide repeat 2	5		2
(IPR000225) Armadillo	5	8	4
(IPR001440) Tetratricopeptide repeat 1	4	5	1
(IPR006603) PQ-loop repeat	4	5	4
(IPR003409) MORN motif	3	4	3
(IPR021133) HEAT, type 2	3	4	4
(IPR001313) Pumilio RNA-binding repeat	3	2	3
(IPR017868) Filamin/ABP280 repeat-like	2	2	2
(IPR000547) Clathrin, heavy chain/VPS, 7-fold repeat	2	5	1
(IPR002989) Mycobacterial pentapeptide repeat	2	5	5
(IPR001330) PFTB repeat	2	2	3
(IPR002088) Protein prenyltransferase, alpha subunit	2	2	1
(IPR002172) Low-density lipoprotein (LDL) receptor class A repeat	1	1	1
(IPR022365) Clathrin, heavy chain, propeller repeat	1	1	1
(IPR032413) Atypical Arm repeat	1	1	1
(IPR002015) Proteasome/cyclosome repeat	1	2
% of genes in genome:
	P. wickerhamii	A. protothecoides	Helicosporidium sp.
(IPR001680) WD40 repeat	1.5458	1.66359	1.34262
(IPR020472) G-protein beta WD-40 repeat	0.542674	0.554529	0.447539
(IPR018108) Mitochondrial substrate/solute carrier	0.49334	0.398123	0.447539
(IPR019734) Tetratricopeptide repeat	0.394672	0.668278	0.348086
(IPR002110) Ankyrin repeat	0.361783	0.383904	0.215482
(IPR001611) Leucine-rich repeat	0.279559	0.383904	0.265208
(IPR000408) Regulator of chromosome condensation, RCC1	0.148002	0.156406	0.712747
(IPR002885) Pentatricopeptide repeat	0.131557	0.184843	0.116029
(IPR001451) Hexapeptide repeat	0.115113	0.113749	0.116029
(IPR013105) Tetratricopeptide repeat 2	0.0822233		0.033151
(IPR000225) Armadillo	0.0822233	0.113749	0.066302
(IPR001440) Tetratricopeptide repeat 1	0.0657787	0.0710934	0.0165755
(IPR006603) PQ-loop repeat	0.0657787	0.0710934	0.066302
(IPR003409) MORN motif	0.049334	0.0568747	0.0497265
(IPR021133) HEAT, type 2	0.049334	0.0568747	0.066302
(IPR001313) Pumilio RNA-binding repeat	0.049334	0.0284374	0.0497265
(IPR017868) Filamin/ABP280 repeat-like	0.0328893	0.0284374	0.033151
(IPR000547) Clathrin, heavy chain/VPS, 7-fold repeat	0.0328893	0.0710934	0.0165755
(IPR002989) Mycobacterial pentapeptide repeat	0.0328893	0.0710934	0.0828775
(IPR001330) PFTB repeat	0.0328893	0.0284374	0.0497265
(IPR002088) Protein prenyltransferase, alpha subunit	0.0328893	0.0284374	0.0165755
(IPR002172) Low-density lipoprotein (LDL) receptor class A repeat	0.0164447	0.0142187	0.0165755
(IPR022365) Clathrin, heavy chain, propeller repeat	0.0164447	0.0142187	0.0165755
(IPR032413) Atypical Arm repeat	0.0164447	0.0142187	0.0165755
(IPR002015) Proteasome/cyclosome repeat	0.0164447	0.0284374
IPR - TOP 25 familes
Number of genes:
	P. wickerhamii	A. protothecoides	Helicosporidium sp.
(IPR027417) P-loop containing nucleoside triphosphate hydrolase	358	397	332
(IPR011009) Protein kinase-like domain superfamily	143	159	107
(IPR015943) WD40/YVTN repeat-like-containing domain superfamily	129	137	97
(IPR036322) WD40-repeat-containing domain superfamily	109	115	74
(IPR036291) NAD(P)-binding domain superfamily	107	129	84
(IPR016024) Armadillo-type fold	107	117	74
(IPR029058) Alpha/Beta hydrolase fold	88	100	72
(IPR011990) Tetratricopeptide-like helical domain superfamily	87	117	61
(IPR029063) S-adenosyl-L-methionine-dependent methyltransferase	84	101	66
(IPR035979) RNA-binding domain superfamily	80	82	61
(IPR012677) Nucleotide-binding alpha-beta plait domain superfamily	80	82	62
(IPR013083) Zinc finger, RING/FYVE/PHD-type	77	74	40
(IPR011989) Armadillo-like helical	67	72	52
(IPR036249) Thioredoxin-like superfamily	58	67	42
(IPR012340) Nucleic acid-binding, OB-fold	58	63	53
(IPR036412) HAD-like superfamily	54	57	46
(IPR014729) Rossmann-like alpha/beta/alpha sandwich fold	49	51	45
(IPR023214) HAD superfamily	47	50	37
(IPR036869) Chaperone J-domain superfamily	46	47	32
(IPR013785) Aldolase-type TIM barrel	43	45	48
(IPR015424) Pyridoxal phosphate-dependent transferase	42	45	45
(IPR036259) MFS transporter superfamily	41	49	36
(IPR032675) Leucine-rich repeat domain superfamily	41	50	30
(IPR036188) FAD/NAD(P)-binding domain superfamily	41	51	32
(IPR038765) Papain-like cysteine peptidase superfamily	40	36	36
% of genes in genome:
	P. wickerhamii	A. protothecoides	Helicosporidium sp.
(IPR027417) P-loop containing nucleoside triphosphate hydrolase	5.88719	5.64482	5.50307
(IPR011009) Protein kinase-like domain superfamily	2.35159	2.26077	1.77358
(IPR015943) WD40/YVTN repeat-like-containing domain superfamily	2.12136	1.94796	1.60782
(IPR036322) WD40-repeat-containing domain superfamily	1.79247	1.63515	1.22659
(IPR036291) NAD(P)-binding domain superfamily	1.75958	1.83421	1.39234
(IPR016024) Armadillo-type fold	1.75958	1.66359	1.22659
(IPR029058) Alpha/Beta hydrolase fold	1.44713	1.42187	1.19344
(IPR011990) Tetratricopeptide-like helical domain superfamily	1.43069	1.66359	1.01111
(IPR029063) S-adenosyl-L-methionine-dependent methyltransferase	1.38135	1.43609	1.09398
(IPR035979) RNA-binding domain superfamily	1.31557	1.16593	1.01111
(IPR012677) Nucleotide-binding alpha-beta plait domain superfamily	1.31557	1.16593	1.02768
(IPR013083) Zinc finger, RING/FYVE/PHD-type	1.26624	1.05218	0.66302
(IPR011989) Armadillo-like helical	1.10179	1.02375	0.861926
(IPR036249) Thioredoxin-like superfamily	0.95379	0.952652	0.696171
(IPR012340) Nucleic acid-binding, OB-fold	0.95379	0.895777	0.878502
(IPR036412) HAD-like superfamily	0.888012	0.810465	0.762473
(IPR014729) Rossmann-like alpha/beta/alpha sandwich fold	0.805789	0.725153	0.745898
(IPR023214) HAD superfamily	0.772899	0.710934	0.613294
(IPR036869) Chaperone J-domain superfamily	0.756455	0.668278	0.530416
(IPR013785) Aldolase-type TIM barrel	0.707121	0.639841	0.795624
(IPR015424) Pyridoxal phosphate-dependent transferase	0.690676	0.639841	0.745898
(IPR036259) MFS transporter superfamily	0.674231	0.696715	0.596718
(IPR032675) Leucine-rich repeat domain superfamily	0.674231	0.710934	0.497265
(IPR036188) FAD/NAD(P)-binding domain superfamily	0.674231	0.725153	0.530416
(IPR038765) Papain-like cysteine peptidase superfamily	0.657787	0.511873	0.596718

## Sheet: Mat. 4
Supplementary Material 4. An InterProScan (IPR) domain analysis of P. wickerhamii, A. protothecoides and Helicosporidium sp.
No.	IPR domain	P. wickerhamii		A. protothecoides		Helicosporidium sp.		Difference:*		GeneOntology-term
		Number of genes:	% of genes in genome:	Number of genes:	% of genes in genome:	Number of genes:	% of genes in genome:	P-A	P-H
1.	(IPR000719) Protein kinase domain	111	1.82536	134	1.9053	85	1.40892	-23	26	GO:protein kinase activity ; GO:0004672 | GO:ATP binding ; GO:0005524 | GO:protein phosphorylation ; GO:0006468
2.	(IPR017986) WD40-repeat-containing domain	90	1.48002	97	1.37921	71	1.17686	-7	19	GO:protein binding ; GO:0005515
3.	(IPR001650) Helicase, C-terminal	73	1.20046	76	1.08062	56	0.928228	-3	17	-
4.	(IPR014001) Helicase superfamily 1/2, ATP-binding domain	71	1.16757	82	1.16593	59	0.977955	-11	12	-
5.	(IPR000504) RNA recognition motif domain	67	1.10179	74	1.05218	54	0.895077	-7	13	GO:nucleic acid binding ; GO:0003676
6.	(IPR003959) ATPase, AAA-type, core	46	0.756455	46	0.654059	31	0.513841	0	15	GO:ATP binding ; GO:0005524
7.	(IPR011545) DEAD/DEAH box helicase domain	45	0.74001	50	0.710934	39	0.646445	-5	6	GO:nucleic acid binding ; GO:0003676 | GO:ATP binding ; GO:0005524
8.	(IPR001623) DnaJ domain	43	0.707121	44	0.625622	29	0.48069	-1	14	-
9.	(IPR003439) ABC transporter-like	40	0.657787	47	0.668278	34	0.563567	-7	6	GO:ATP binding ; GO:0005524 | GO:ATPase activity ; GO:0016887
10.	(IPR001841) Zinc finger, RING-type	39	0.641342	43	0.611403	22	0.364661	-4	17	-
11.	(IPR013026) Tetratricopeptide repeat-containing domain	37	0.608453	52	0.739372	26	0.430963	-15	11	GO:protein binding ; GO:0005515
12.	(IPR020846) Major facilitator superfamily domain	32	0.526229	40	0.568747	26	0.430963	-8	6	-
13.	(IPR014014) RNA helicase, DEAD-box type, Q motif	28	0.460451	28	0.398123	22	0.364661	0	6	-
14.	(IPR005225) Small GTP-binding protein domain	27	0.444006	31	0.440779	25	0.414388	-4	2	GO:GTP binding ; GO:0005525
15.	(IPR013766) Thioredoxin domain	27	0.444006	34	0.483435	20	0.33151	-7	7	GO:cell redox homeostasis ; GO:0045454
16.	(IPR020683) Ankyrin repeat-containing domain	24	0.394672	30	0.426561	14	0.232057	-6	10	-
17.	(IPR004843) Calcineurin-like phosphoesterase domain, ApaH type	24	0.394672	28	0.398123	18	0.298359	-4	6	GO:hydrolase activity ; GO:0016787
18.	(IPR001005) SANT/Myb domain	24	0.394672	28	0.398123	12	0.198906	-4	12	-
19.	(IPR002048) EF-hand domain	23	0.378227	27	0.383904	17	0.281784	-4	6	GO:calcium ion binding ; GO:0005509
20.	(IPR000182) GNAT domain	21	0.345338	26	0.369686	14	0.232057	-5	7	-
21.	(IPR000626) Ubiquitin domain	21	0.345338	19	0.270155	15	0.248633	2	6	GO:protein binding ; GO:0005515
22.	(IPR001245) Serine-threonine/tyrosine-protein kinase, catalytic domain	20	0.328893	26	0.369686	10	0.165755	-6	10	GO:protein kinase activity ; GO:0004672 | GO:protein phosphorylation ; GO:0006468
23.	(IPR000571) Zinc finger, CCCH-type	19	0.312449	23	0.32703	10	0.165755	-4	9	GO:metal ion binding ; GO:0046872
24.	(IPR013057) Amino acid transporter, transmembrane domain	19	0.312449	23	0.32703	21	0.348086	-4	-2	-
25.	(IPR002921) Fungal lipase-like domain	19	0.312449	18	0.255936	7	0.116029	1	12	GO:lipid metabolic process ; GO:0006629
26.	(IPR041569) AAA ATPase, AAA+ lid domain	17	0.279559					17	17	-
27.	(IPR006073) GTP binding domain	17	0.279559	21	0.298592	13	0.215482	-4	4	GO:GTP binding ; GO:0005525
28.	(IPR000608) Ubiquitin-conjugating enzyme E2	17	0.279559	17	0.241718	14	0.232057	0	3	-
29.	(IPR001932) PPM-type phosphatase domain	17	0.279559	23	0.32703	10	0.165755	-6	7	GO:catalytic activity ; GO:0003824
30.	(IPR000795) Transcription factor, GTP-binding domain	16	0.263115	17	0.241718	11	0.182331	-1	5	GO:GTPase activity ; GO:0003924 | GO:GTP binding ; GO:0005525
31.	(IPR000330) SNF2-related, N-terminal domain	16	0.263115	20	0.284374	15	0.248633	-4	1	GO:ATP binding ; GO:0005524
32.	(IPR001163) LSM domain, eukaryotic/archaea-type	16	0.263115	16	0.227499	10	0.165755	0	6	-
33.	(IPR000073) Alpha/beta hydrolase fold-1	16	0.263115	25	0.355467	12	0.198906	-9	4	-
34.	(IPR007125) Histone H2A/H2B/H3	16	0.263115	19	0.270155	12	0.198906	-3	4	GO:DNA binding ; GO:0003677 | GO:nucleosome ; GO:0000786
35.	(IPR002130) Cyclophilin-type peptidyl-prolyl cis-trans isomerase domain	16	0.263115	17	0.241718	12	0.198906	-1	4	GO:peptidyl-prolyl cis-trans isomerase activity ; GO:0003755 | GO:protein peptidyl-prolyl isomerization ; GO:0000413
36.	(IPR004839) Aminotransferase, class I/classII	15	0.24667	16	0.227499	15	0.248633	-1	0	GO:pyridoxal phosphate binding ; GO:0030170 | GO:biosynthetic process ; GO:0009058
37.	(IPR001752) Kinesin motor domain	15	0.24667	14	0.199062	12	0.198906	1	3	GO:microtubule motor activity ; GO:0003777 | GO:ATP binding ; GO:0005524 | GO:microtubule binding ; GO:0008017 | GO:microtubule-based movement ; GO:0007018
38.	(IPR017930) Myb domain	15	0.24667	18	0.255936	7	0.116029	-3	8	-
39.	(IPR013525) ABC-2 type transporter	15	0.24667	13	0.184843	7	0.116029	2	8	GO:membrane ; GO:0016020
40.	(IPR001810) F-box domain	14	0.230225	8	0.113749	3	0.0497265	6	11	GO:protein binding ; GO:0005515
41.	(IPR006195) Aminoacyl-tRNA synthetase, class II	14	0.230225	16	0.227499	15	0.248633	-2	-1	-
42.	(IPR004853) Sugar phosphate transporter domain	14	0.230225	15	0.21328	13	0.215482	-1	1	-
43.	(IPR000086) NUDIX hydrolase domain	14	0.230225	16	0.227499	11	0.182331	-2	3	GO:hydrolase activity ; GO:0016787
44.	(IPR004827) Basic-leucine zipper domain	13	0.213781	11	0.156406	2	0.033151	2	11	GO:DNA-binding transcription factor activity ; GO:0003700 | GO:regulation of transcription, DNA-templated ; GO:0006355
45.	(IPR005123) Oxoglutarate/iron-dependent dioxygenase	13	0.213781	13	0.184843	12	0.198906	0	1	GO:oxidoreductase activity ; GO:0016491 | GO:oxidation-reduction process ; GO:0055114
46.	(IPR019787) Zinc finger, PHD-finger	13	0.213781	12	0.170624	5	0.0828775	1	8	-
47.	(IPR013087) Zinc finger C2H2-type	13	0.213781	8	0.113749	6	0.099453	5	7	GO:nucleic acid binding ; GO:0003676
48.	(IPR001471) AP2/ERF domain	13	0.213781	14	0.199062	9	0.14918	-1	4	GO:DNA-binding transcription factor activity ; GO:0003700 | GO:regulation of transcription, DNA-templated ; GO:0006355
49.	(IPR000387) Tyrosine specific protein phosphatases domain	12	0.197336	14	0.199062	7	0.116029	-2	5	GO:phosphatase activity ; GO:0016791 | GO:dephosphorylation ; GO:0016311
50.	(IPR013154) Alcohol dehydrogenase, N-terminal	12	0.197336	11	0.156406	5	0.0828775	1	7	GO:oxidation-reduction process ; GO:0055114
51.	(IPR011527) ABC transporter type 1, transmembrane domain	12	0.197336	16	0.227499	10	0.165755	-4	2	GO:ATP binding ; GO:0005524 | GO:ATPase-coupled transmembrane transporter activity ; GO:0042626 | GO:transmembrane transport ; GO:0055085 | GO:integral component of membrane ; GO:0016021
52.	(IPR000717) Proteasome component (PCI) domain	12	0.197336	14	0.199062	6	0.099453	-2	6	-
53.	(IPR004088) K Homology domain, type 1	12	0.197336	12	0.170624	8	0.132604	0	4	GO:RNA binding ; GO:0003723
54.	(IPR000873) AMP-dependent synthetase/ligase	11	0.180891	14	0.199062	14	0.232057	-3	-3	GO:catalytic activity ; GO:0003824
55.	(IPR007502) Helicase-associated domain	11	0.180891	10	0.142187	3	0.0497265	1	8	GO:helicase activity ; GO:0004386
56.	(IPR001394) Peptidase C19, ubiquitin carboxyl-terminal hydrolase	11	0.180891	11	0.156406	13	0.215482	0	-2	GO:thiol-dependent ubiquitinyl hydrolase activity ; GO:0036459 | GO:protein deubiquitination ; GO:0016579
57.	(IPR001926) Pyridoxal-phosphate dependent enzyme	11	0.180891	12	0.170624	9	0.14918	-1	2	-
58.	(IPR013149) Alcohol dehydrogenase, C-terminal	11	0.180891	9	0.127968	5	0.0828775	2	6	GO:oxidation-reduction process ; GO:0055114
59.	(IPR003347) JmjC domain	11	0.180891	14	0.199062	9	0.14918	-3	2	-
60.	(IPR028889) Ubiquitin specific protease domain	11	0.180891	13	0.184843	13	0.215482	-2	-2	-
61.	(IPR017927) FAD-binding domain, ferredoxin reductase-type	11	0.180891					11	11	GO:oxidoreductase activity ; GO:0016491 | GO:oxidation-reduction process ; GO:0055114
62.	(IPR004274) FCP1 homology domain	11	0.180891	10	0.142187	9	0.14918	1	2	-
63.	(IPR001494) Importin-beta, N-terminal domain	11	0.180891	6	0.0853121	8	0.132604	5	3	GO:Ran GTPase binding ; GO:0008536 | GO:intracellular protein transport ; GO:0006886
64.	(IPR013763) Cyclin-like	10	0.164447	8	0.113749	6	0.099453	2	4	-
65.	(IPR000644) CBS domain	10	0.164447	11	0.156406	5	0.0828775	-1	5	-
66.	(IPR011761) ATP-grasp fold	10	0.164447	10	0.142187	10	0.165755	0	0	GO:ATP binding ; GO:0005524 | GO:metal ion binding ; GO:0046872
67.	(IPR015940) Ubiquitin-associated domain	10	0.164447	7	0.0995308	7	0.116029	3	3	-
68.	(IPR001214) SET domain	10	0.164447	16	0.227499	9	0.14918	-6	1	GO:protein binding ; GO:0005515
69.	(IPR000089) Biotin/lipoyl attachment	10	0.164447	11	0.156406	11	0.182331	-1	-1	-
70.	(IPR000668) Peptidase C1A, papain C-terminal	10	0.164447	7	0.0995308	10	0.165755	3	0	GO:cysteine-type peptidase activity ; GO:0008234 | GO:proteolysis ; GO:0006508
71.	(IPR003029) S1 domain	10	0.164447	12	0.170624	7	0.116029	-2	3	GO:nucleic acid binding ; GO:0003676
72.	(IPR001357) BRCT domain	10	0.164447	11	0.156406	6	0.099453	-1	4	-
73.	(IPR001202) WW domain	10	0.164447	8	0.113749	4	0.066302	2	6	GO:protein binding ; GO:0005515
74.	(IPR023753) FAD/NAD(P)-binding domain	9	0.148002	12	0.170624	10	0.165755	-3	-1	-
75.	(IPR004045) Glutathione S-transferase, N-terminal	9	0.148002	8	0.113749	7	0.116029	1	2	GO:protein binding ; GO:0005515
76.	(IPR001279) Metallo-beta-lactamase	9	0.148002	12	0.170624	7	0.116029	-3	2	-
77.	(IPR013216) Methyltransferase type 11	9	0.148002	12	0.170624	7	0.116029	-3	2	GO:methyltransferase activity ; GO:0008168
78.	(IPR000209) Peptidase S8/S53 domain	9	0.148002	10	0.142187	9	0.14918	-1	0	GO:serine-type endopeptidase activity ; GO:0004252 | GO:proteolysis ; GO:0006508
79.	(IPR002912) ACT domain	9	0.148002	10	0.142187	10	0.165755	-1	-1	-
80.	(IPR000594) THIF-type NAD/FAD binding fold	9	0.148002	9	0.127968	10	0.165755	0	-1	GO:ubiquitin-like modifier activating enzyme activity ; GO:0008641
81.	(IPR014030) Beta-ketoacyl synthase, N-terminal	9	0.148002	12	0.170624	6	0.099453	-3	3	-
82.	(IPR023210) NADP-dependent oxidoreductase domain	9	0.148002	12	0.170624	8	0.132604	-3	1	-
83.	(IPR040911) Exostosin, GT47 domain	9	0.148002					9	9	-
84.	(IPR011709) Domain of unknown function DUF1605	9	0.148002	11	0.156406	7	0.116029	-2	2	-
85.	(IPR015590) Aldehyde dehydrogenase domain	9	0.148002	8	0.113749	9	0.14918	1	0	GO:oxidoreductase activity ; GO:0016491 | GO:oxidation-reduction process ; GO:0055114
86.	(IPR003323) OTU domain	9	0.148002	8	0.113749	6	0.099453	1	3	-
87.	(IPR041677) DNA2/NAM7 helicase, AAA domain	9	0.148002					9	9	-
88.	(IPR007197) Radical SAM	9	0.148002	12	0.170624	11	0.182331	-3	-2	GO:catalytic activity ; GO:0003824 | GO:iron-sulfur cluster binding ; GO:0051536
89.	(IPR006671) Cyclin, N-terminal	9	0.148002	7	0.0995308	6	0.099453	2	3	-
90.	(IPR000253) Forkhead-associated (FHA) domain	9	0.148002	13	0.184843	3	0.0497265	-4	6	-
91.	(IPR000403) Phosphatidylinositol 3-/4-kinase, catalytic domain	9	0.148002	8	0.113749	8	0.132604	1	1	-
92.	(IPR009071) High mobility group box domain	8	0.131557	6	0.0853121	5	0.0828775	2	3	-
93.	(IPR004333) SBP domain	8	0.131557	9	0.127968	2	0.033151	-1	6	GO:DNA binding ; GO:0003677 | GO:nucleus ; GO:0005634
94.	(IPR017932) Glutamine amidotransferase type 2 domain	8	0.131557	7	0.0995308	9	0.14918	1	-1	-
95.	(IPR001433) Oxidoreductase FAD/NAD(P)-binding	8	0.131557	8	0.113749	7	0.116029	0	1	-
96.	(IPR000340) Dual specificity phosphatase, catalytic domain	8	0.131557	10	0.142187	6	0.099453	-2	2	GO:protein tyrosine/serine/threonine phosphatase activity ; GO:0008138 | GO:dephosphorylation ; GO:0016311
97.	(IPR000782) FAS1 domain	8	0.131557	10	0.142187	5	0.0828775	-2	3	-
98.	(IPR000467) G-patch domain	8	0.131557	8	0.113749	5	0.0828775	0	3	GO:nucleic acid binding ; GO:0003676
99.	(IPR003034) SAP domain	8	0.131557	12	0.170624	5	0.0828775	-4	3	-
100.	(IPR001878) Zinc finger, CCHC-type	8	0.131557	6	0.0853121	2	0.033151	2	6	GO:nucleic acid binding ; GO:0003676 | GO:zinc ion binding ; GO:0008270
101.	(IPR001487) Bromodomain	8	0.131557	10	0.142187	4	0.066302	-2	4	GO:protein binding ; GO:0005515
102.	(IPR009081) Phosphopantetheine binding ACP domain	8	0.131557	10	0.142187	9	0.14918	-2	-1	-
103.	(IPR003594) Histidine kinase/HSP90-like ATPase	8	0.131557	13	0.184843	9	0.14918	-5	-1	-
104.	(IPR014031) Beta-ketoacyl synthase, C-terminal	8	0.131557	11	0.156406	3	0.0497265	-3	5	-
105.	(IPR001547) Glycoside hydrolase, family 5	8	0.131557	8	0.113749	5	0.0828775	0	3	GO:hydrolase activity, hydrolyzing O-glycosyl compounds ; GO:0004553 | GO:carbohydrate metabolic process ; GO:0005975
106.	(IPR003613) U box domain	8	0.131557	9	0.127968	5	0.0828775	-1	3	GO:ubiquitin-protein transferase activity ; GO:0004842 | GO:protein ubiquitination ; GO:0016567
107.	(IPR000195) Rab-GTPase-TBC domain	8	0.131557	10	0.142187	8	0.132604	-2	0	-
108.	(IPR041667) Cupin-like domain 8	8	0.131557					8	8	-
109.	(IPR039417) Papain-like cysteine endopeptidase	8	0.131557	5	0.0710934	7	0.116029	3	1	-
110.	(IPR031167) OBG-type guanine nucleotide-binding (G) domain	7	0.115113	7	0.0995308	6	0.099453	0	1	-
111.	(IPR001709) Flavoprotein pyridine nucleotide cytochrome reductase	7	0.115113	6	0.0853121	6	0.099453	1	1	GO:oxidoreductase activity ; GO:0016491 | GO:oxidation-reduction process ; GO:0055114
112.	(IPR017926) Glutamine amidotransferase	7	0.115113	5	0.0710934	7	0.116029	2	0	-
113.	(IPR002300) Aminoacyl-tRNA synthetase, class Ia	7	0.115113	7	0.0995308	7	0.116029	0	0	GO:nucleotide binding ; GO:0000166 | GO:aminoacyl-tRNA ligase activity ; GO:0004812 | GO:ATP binding ; GO:0005524 | GO:tRNA aminoacylation for protein translation ; GO:0006418
114.	(IPR003958) Transcription factor CBF/NF-Y/archaeal histone domain	7	0.115113	7	0.0995308	5	0.0828775	0	2	-
115.	(IPR001048) Aspartate/glutamate/uridylate kinase	7	0.115113	7	0.0995308	6	0.099453	0	1	-
116.	(IPR006091) Acyl-CoA oxidase/dehydrogenase, central domain	7	0.115113	9	0.127968	6	0.099453	-2	1	GO:oxidoreductase activity, acting on the CH-CH group of donors ; GO:0016627 | GO:oxidation-reduction process ; GO:0055114
117.	(IPR006186) Serine/threonine-specific protein phosphatase/bis(5-nucleosyl)-tetraphosphatase	7	0.115113	8	0.113749	8	0.132604	-1	-1	-
118.	(IPR041792) Purple acid phosphatase, metallophosphatase domain	7	0.115113					7	7	-
119.	(IPR002939) Chaperone DnaJ, C-terminal	7	0.115113	7	0.0995308	5	0.0828775	0	2	-
120.	(IPR006076) FAD dependent oxidoreductase	7	0.115113	7	0.0995308	5	0.0828775	0	2	GO:oxidoreductase activity ; GO:0016491 | GO:oxidation-reduction process ; GO:0055114
121.	(IPR000994) Peptidase M24	7	0.115113	7	0.0995308	8	0.132604	0	-1	-
122.	(IPR006016) UspA	7	0.115113	8	0.113749	6	0.099453	-1	1	-
123.	(IPR000640) Elongation factor EFG, domain V-like	7	0.115113	9	0.127968	7	0.116029	-2	0	-
124.	(IPR001849) Pleckstrin homology domain	7	0.115113	7	0.0995308	4	0.066302	0	3	-
125.	(IPR010987) Glutathione S-transferase, C-terminal-like	7	0.115113	8	0.113749	6	0.099453	-1	1	-
126.	(IPR008254) Flavodoxin/nitric oxide synthase	7	0.115113	5	0.0710934	4	0.066302	2	3	GO:FMN binding ; GO:0010181
127.	(IPR007112) Expansin/pollen allergen, DPBB domain	7	0.115113	8	0.113749	6	0.099453	-1	1	-
128.	(IPR037518) MPN domain	7	0.115113	9	0.127968	7	0.116029	-2	0	-
129.	(IPR000192) Aminotransferase class V domain	7	0.115113	8	0.113749	6	0.099453	-1	1	-
130.	(IPR000555) JAB1/MPN/MOV34 metalloenzyme domain	7	0.115113	7	0.0995308	6	0.099453	0	1	GO:protein binding ; GO:0005515
131.	(IPR016040) NAD(P)-binding domain	7	0.115113	11	0.156406	6	0.099453	-4	1	-
132.	(IPR001375) Peptidase S9, prolyl oligopeptidase, catalytic domain	7	0.115113	5	0.0710934	15	0.248633	2	-8	GO:serine-type peptidase activity ; GO:0008236 | GO:proteolysis ; GO:0006508
133.	(IPR000426) Proteasome alpha-subunit, N-terminal domain	7	0.115113	5	0.0710934	5	0.0828775	2	2	GO:endopeptidase activity ; GO:0004175 | GO:ubiquitin-dependent protein catabolic process ; GO:0006511 | GO:proteasome core complex, alpha-subunit complex ; GO:0019773
134.	(IPR003008) Tubulin/FtsZ, GTPase domain	7	0.115113	6	0.0853121	5	0.0828775	1	2	GO:GTPase activity ; GO:0003924
135.	(IPR041679) DNA2/NAM7 helicase-like, AAA domain	7	0.115113					7	7	-
136.	(IPR002553) Clathrin/coatomer adaptor, adaptin-like, N-terminal	7	0.115113	7	0.0995308	7	0.116029	0	0	GO:intracellular protein transport ; GO:0006886 | GO:vesicle-mediated transport ; GO:0016192 | GO:membrane coat ; GO:0030117
137.	(IPR037523) Vicinal oxygen chelate (VOC) domain	7	0.115113	7	0.0995308	4	0.066302	0	3	-
138.	(IPR013201) Cathepsin propeptide inhibitor domain (I29)	7	0.115113	5	0.0710934	4	0.066302	2	3	-
139.	(IPR025733) Iron/zinc purple acid phosphatase-like C-terminal domain	6	0.098668	7	0.0995308	6	0.099453	-1	0	-
140.	(IPR001251) CRAL-TRIO lipid binding domain	6	0.098668	8	0.113749	7	0.116029	-2	-1	-
141.	(IPR007052) CS domain	6	0.098668	6	0.0853121	5	0.0828775	0	1	-
142.	(IPR001208) MCM domain	6	0.098668	6	0.0853121	4	0.066302	0	2	GO:DNA binding ; GO:0003677 | GO:ATP binding ; GO:0005524 | GO:DNA replication initiation ; GO:0006270
143.	(IPR004161) Translation elongation factor EFTu-like, domain 2	6	0.098668	10	0.142187	7	0.116029	-4	-1	GO:GTP binding ; GO:0005525
144.	(IPR032454) Histone H2A, C-terminal domain	6	0.098668	9	0.127968	7	0.116029	-3	-1	-
145.	(IPR016166) FAD-binding domain, PCMH-type	6	0.098668					6	6	GO:FAD binding ; GO:0071949
146.	(IPR005135) Endonuclease/exonuclease/phosphatase	6	0.098668	8	0.113749	5	0.0828775	-2	1	-
147.	(IPR007863) Peptidase M16, C-terminal	6	0.098668	6	0.0853121	4	0.066302	0	2	-
148.	(IPR005835) Nucleotidyl transferase domain	6	0.098668	5	0.0710934	5	0.0828775	1	1	GO:nucleotidyltransferase activity ; GO:0016779 | GO:biosynthetic process ; GO:0009058
149.	(IPR020422) Dual specificity protein phosphatase domain	6	0.098668	6	0.0853121	2	0.033151	0	4	GO:protein tyrosine/serine/threonine phosphatase activity ; GO:0008138 | GO:protein dephosphorylation ; GO:0006470
150.	(IPR002109) Glutaredoxin	6	0.098668	8	0.113749	6	0.099453	-2	0	GO:electron transfer activity ; GO:0009055 | GO:protein disulfide oxidoreductase activity ; GO:0015035 | GO:cell redox homeostasis ; GO:0045454
151.	(IPR000727) Target SNARE coiled-coil homology domain	6	0.098668	10	0.142187	8	0.132604	-4	-2	-
152.	(IPR013632) DNA recombination and repair protein Rad51-like, C-terminal	6	0.098668	6	0.0853121	4	0.066302	0	2	-
153.	(IPR025110) AMP-binding enzyme, C-terminal domain	6	0.098668	9	0.127968	8	0.132604	-3	-2	-
154.	(IPR001763) Rhodanese-like domain	6	0.098668	12	0.170624	5	0.0828775	-6	1	-
155.	(IPR003395) RecF/RecN/SMC, N-terminal	6	0.098668	7	0.0995308	7	0.116029	-1	-1	-
156.	(IPR002314) Aminoacyl-tRNA synthetase, class II (G/ P/ S/T)	6	0.098668	7	0.0995308	7	0.116029	-1	-1	-
157.	(IPR000836) Phosphoribosyltransferase domain	6	0.098668	8	0.113749	7	0.116029	-2	-1	GO:nucleoside metabolic process ; GO:0009116
158.	(IPR004147) UbiB domain	6	0.098668	11	0.156406	4	0.066302	-5	2	-
159.	(IPR005479) Carbamoyl-phosphate synthetase large subunit-like, ATP-binding domain	6	0.098668	5	0.0710934	5	0.0828775	1	1	GO:ATP binding ; GO:0005524
160.	(IPR005475) Transketolase-like, pyrimidine-binding domain	6	0.098668	6	0.0853121	6	0.099453	0	0	-
161.	(IPR022764) Peptidase S54, rhomboid domain	6	0.098668	6	0.0853121	3	0.0497265	0	3	GO:serine-type endopeptidase activity ; GO:0004252 | GO:integral component of membrane ; GO:0016021
162.	(IPR023801) Histone deacetylase domain	6	0.098668	6	0.0853121	3	0.0497265	0	3	-
163.	(IPR011611) Carbohydrate kinase PfkB	6	0.098668	9	0.127968	5	0.0828775	-3	1	-
164.	(IPR002044) Carbohydrate binding module family 20	6	0.098668	4	0.0568747	1	0.0165755	2	5	GO:starch binding ; GO:2001070
165.	(IPR013155) Methionyl/Valyl/Leucyl/Isoleucyl-tRNA synthetase, anticodon-binding	6	0.098668	6	0.0853121	4	0.066302	0	2	GO:aminoacyl-tRNA ligase activity ; GO:0004812 | GO:tRNA aminoacylation for protein translation ; GO:0006418
166.	(IPR013520) Exonuclease, RNase T/DNA polymerase III	6	0.098668	6	0.0853121	5	0.0828775	0	1	-
167.	(IPR002641) Patatin-like phospholipase domain	6	0.098668	9	0.127968	2	0.033151	-3	4	GO:lipid metabolic process ; GO:0006629
168.	(IPR020588) DNA recombination and repair protein RecA-like, ATP-binding domain	6	0.098668	8	0.113749	5	0.0828775	-2	1	GO:DNA binding ; GO:0003677 | GO:ATP binding ; GO:0005524 | GO:DNA-dependent ATPase activity ; GO:0008094 | GO:DNA repair ; GO:0006281
169.	(IPR041562) MCM, AAA-lid domain	6	0.098668					6	6	-
170.	(IPR009075) Acyl-CoA dehydrogenase/oxidase C-terminal	6	0.098668	7	0.0995308	4	0.066302	-1	2	GO:oxidoreductase activity, acting on the CH-CH group of donors ; GO:0016627 | GO:oxidation-reduction process ; GO:0055114
171.	(IPR033762) MCM OB domain	6	0.098668	7	0.0995308	4	0.066302	-1	2	-
172.	(IPR000008) C2 domain	6	0.098668	7	0.0995308	5	0.0828775	-1	1	-
173.	(IPR006594) LIS1 homology motif	6	0.098668	7	0.0995308	4	0.066302	-1	2	GO:protein binding ; GO:0005515
174.	(IPR001296) Glycosyl transferase, family 1	6	0.098668	9	0.127968	3	0.0497265	-3	3	-
175.	(IPR002942) RNA-binding S4 domain	6	0.098668	8	0.113749	4	0.066302	-2	2	GO:RNA binding ; GO:0003723
176.	(IPR011765) Peptidase M16, N-terminal	6	0.098668	7	0.0995308	3	0.0497265	-1	3	-
177.	(IPR004014) Cation-transporting P-type ATPase, N-terminal	5	0.0822233	6	0.0853121	4	0.066302	-1	1	-
178.	(IPR013968) Polyketide synthase, ketoreductase domain	5	0.0822233	8	0.113749			-3	5	-
179.	(IPR000742) EGF-like domain	5	0.0822233	7	0.0995308	3	0.0497265	-2	2	-
180.	(IPR001179) FKBP-type peptidyl-prolyl cis-trans isomerase domain	5	0.0822233	9	0.127968	3	0.0497265	-4	2	-
181.	(IPR003152) FATC domain	5	0.0822233	4	0.0568747	3	0.0497265	1	2	GO:protein binding ; GO:0005515
182.	(IPR027925) MCM N-terminal domain	5	0.0822233	6	0.0853121	5	0.0828775	-1	0	-
183.	(IPR006153) Cation/H+ exchanger	5	0.0822233	7	0.0995308	3	0.0497265	-2	2	GO:solute:proton antiporter activity ; GO:0015299 | GO:cation transport ; GO:0006812 | GO:transmembrane transport ; GO:0055085 | GO:integral component of membrane ; GO:0016021
184.	(IPR000642) Peptidase M41	5	0.0822233	8	0.113749	2	0.033151	-3	3	GO:metalloendopeptidase activity ; GO:0004222 | GO:ATP binding ; GO:0005524 | GO:proteolysis ; GO:0006508
185.	(IPR004038) Ribosomal protein L7Ae/L30e/S12e/Gadd45	5	0.0822233	6	0.0853121	5	0.0828775	-1	0	-
186.	(IPR002125) Cytidine and deoxycytidylate deaminase domain	5	0.0822233	5	0.0710934	3	0.0497265	0	2	-
187.	(IPR004331) SPX domain	5	0.0822233	3	0.0426561	5	0.0828775	2	0	-
188.	(IPR004154) Anticodon-binding	5	0.0822233	8	0.113749	8	0.132604	-3	-3	-
189.	(IPR000061) SWAP/Surp	5	0.0822233	2	0.0284374	1	0.0165755	3	4	GO:RNA binding ; GO:0003723 | GO:RNA processing ; GO:0006396
190.	(IPR004302) Cellulose/chitin-binding protein, N-terminal	5	0.0822233	3	0.0426561	4	0.066302	2	1	-
191.	(IPR003137) PA domain	5	0.0822233	4	0.0568747	2	0.033151	1	3	-
192.	(IPR006094) FAD linked oxidase, N-terminal	5	0.0822233	4	0.0568747	4	0.066302	1	1	GO:oxidoreductase activity ; GO:0016491 | GO:flavin adenine dinucleotide binding ; GO:0050660 | GO:oxidation-reduction process ; GO:0055114
193.	(IPR000569) HECT domain	5	0.0822233	6	0.0853121	4	0.066302	-1	1	GO:ubiquitin-protein transferase activity ; GO:0004842
194.	(IPR001199) Cytochrome b5-like heme/steroid binding domain	5	0.0822233	7	0.0995308	5	0.0828775	-2	0	-
195.	(IPR003609) PAN/Apple domain	5	0.0822233	3	0.0426561	2	0.033151	2	3	-
196.	(IPR006133) DNA-directed DNA polymerase, family B, exonuclease domain	5	0.0822233	4	0.0568747	4	0.066302	1	1	-
197.	(IPR004364) Aminoacyl-tRNA synthetase, class II (D/K/N)	5	0.0822233	5	0.0710934	6	0.099453	0	-1	-
198.	(IPR002478) PUA domain	5	0.0822233	6	0.0853121	4	0.066302	-1	1	GO:RNA binding ; GO:0003723
199.	(IPR006683) Thioesterase domain	5	0.0822233	3	0.0426561	7	0.116029	2	-2	-
200.	(IPR002123) Phospholipid/glycerol acyltransferase	5	0.0822233	8	0.113749	6	0.099453	-3	-1	GO:transferase activity, transferring acyl groups ; GO:0016746
201.	(IPR002937) Amine oxidase	5	0.0822233	10	0.142187	2	0.033151	-5	3	GO:oxidoreductase activity ; GO:0016491 | GO:oxidation-reduction process ; GO:0055114
202.	(IPR001247) Exoribonuclease, phosphorolytic domain 1	5	0.0822233	7	0.0995308	3	0.0497265	-2	2	-
203.	(IPR015793) Pyruvate kinase, barrel	5	0.0822233	5	0.0710934	5	0.0828775	0	0	GO:magnesium ion binding ; GO:0000287 | GO:pyruvate kinase activity ; GO:0004743 | GO:potassium ion binding ; GO:0030955 | GO:glycolytic process ; GO:0006096
204.	(IPR020807) Polyketide synthase, dehydratase domain	5	0.0822233	4	0.0568747			1	5	-
205.	(IPR003035) RWP-RK domain	5	0.0822233	5	0.0710934	2	0.033151	0	3	-
206.	(IPR019489) Clp ATPase, C-terminal	5	0.0822233	5	0.0710934	4	0.066302	0	1	-
207.	(IPR022775) AP complex, mu/sigma subunit	5	0.0822233	6	0.0853121	5	0.0828775	-1	0	-
208.	(IPR003807) Domain of unknown function DUF202	5	0.0822233	5	0.0710934	4	0.066302	0	1	-
209.	(IPR001126) UmuC domain	5	0.0822233	5	0.0710934	3	0.0497265	0	2	GO:DNA repair ; GO:0006281
210.	(IPR017923) Transcription factor IIS, N-terminal	5	0.0822233	3	0.0426561	3	0.0497265	2	2	GO:nucleus ; GO:0005634
211.	(IPR001012) UBX domain	5	0.0822233	5	0.0710934	4	0.066302	0	1	GO:protein binding ; GO:0005515
212.	(IPR001041) 2Fe-2S ferredoxin-type iron-sulfur binding domain	5	0.0822233	9	0.127968	6	0.099453	-4	-1	GO:electron transfer activity ; GO:0009055 | GO:iron-sulfur cluster binding ; GO:0051536
213.	(IPR035425) CENP-T/Histone H4, histone fold	5	0.0822233	7	0.0995308	1	0.0165755	-2	4	-
214.	(IPR006555) ATP-dependent helicase, C-terminal	5	0.0822233	4	0.0568747	3	0.0497265	1	2	GO:nucleic acid binding ; GO:0003676 | GO:ATP binding ; GO:0005524 | GO:hydrolase activity, acting on acid anhydrides, in phosphorus-containing anhydrides ; GO:0016818 | GO:nucleobase-containing compound metabolic process ; GO:0006139
215.	(IPR001594) Palmitoyltransferase, DHHC domain	5	0.0822233	4	0.0568747	5	0.0828775	1	0	-
216.	(IPR013534) Starch synthase, catalytic domain	5	0.0822233	4	0.0568747	2	0.033151	1	3	-
217.	(IPR000326) Phosphatidic acid phosphatase type 2/haloperoxidase	5	0.0822233	5	0.0710934	3	0.0497265	0	2	-
218.	(IPR006145) Pseudouridine synthase, RsuA/RluA	5	0.0822233					5	5	GO:RNA binding ; GO:0003723 | GO:pseudouridine synthase activity ; GO:0009982 | GO:pseudouridine synthesis ; GO:0001522 | GO:RNA modification ; GO:0009451
219.	(IPR004365) OB-fold nucleic acid binding domain, AA-tRNA synthetase-type	5	0.0822233	4	0.0568747	4	0.066302	1	1	GO:nucleic acid binding ; GO:0003676
220.	(IPR006134) DNA-directed DNA polymerase, family B, multifunctional domain	5	0.0822233	5	0.0710934	3	0.0497265	0	2	GO:nucleotide binding ; GO:0000166 | GO:DNA binding ; GO:0003677
221.	(IPR000582) Acyl-CoA-binding protein, ACBP	5	0.0822233	5	0.0710934	4	0.066302	0	1	GO:fatty-acyl-CoA binding ; GO:0000062
222.	(IPR000595) Cyclic nucleotide-binding domain	5	0.0822233	6	0.0853121	4	0.066302	-1	1	-
223.	(IPR001078) 2-oxoacid dehydrogenase acyltransferase, catalytic domain	5	0.0822233	5	0.0710934	5	0.0828775	0	0	GO:transferase activity, transferring acyl groups ; GO:0016746
224.	(IPR033248) Transketolase, C-terminal domain	5	0.0822233	5	0.0710934	5	0.0828775	0	0	-
225.	(IPR006068) Cation-transporting P-type ATPase, C-terminal	5	0.0822233	5	0.0710934	2	0.033151	0	3	-
226.	(IPR006447) Myb domain, plants	5	0.0822233	9	0.127968	2	0.033151	-4	3	-
227.	(IPR013598) Exportin-1/Importin-beta-like	5	0.0822233	2	0.0284374	1	0.0165755	3	4	-
228.	(IPR000620) EamA domain	5	0.0822233	9	0.127968	5	0.0828775	-4	0	GO:membrane ; GO:0016020 | GO:integral component of membrane ; GO:0016021
229.	(IPR004360) Glyoxalase/fosfomycin resistance/dioxygenase domain	5	0.0822233	5	0.0710934	3	0.0497265	0	2	-
230.	(IPR015795) Pyruvate kinase, C-terminal	5	0.0822233	5	0.0710934	5	0.0828775	0	0	-
231.	(IPR007109) Brix domain	4	0.0657787	5	0.0710934	5	0.0828775	-1	-1	-
232.	(IPR027370) RING-type zinc-finger, LisH dimerisation motif	4	0.0657787	3	0.0426561	1	0.0165755	1	3	-
233.	(IPR003891) Initiation factor eIF-4 gamma, MA3	4	0.0657787	4	0.0568747	1	0.0165755	0	3	-
234.	(IPR001031) Thioesterase	4	0.0657787	4	0.0568747	1	0.0165755	0	3	GO:hydrolase activity, acting on ester bonds ; GO:0016788 | GO:biosynthetic process ; GO:0009058
235.	(IPR024977) Anaphase-promoting complex subunit 4, WD40 domain	4	0.0657787	12	0.170624	2	0.033151	-8	2	-
236.	(IPR000432) DNA mismatch repair protein MutS, C-terminal	4	0.0657787	7	0.0995308	3	0.0497265	-3	1	GO:ATP binding ; GO:0005524 | GO:mismatched DNA binding ; GO:0030983 | GO:mismatch repair ; GO:0006298
237.	(IPR022755) Zinc finger, double-stranded RNA binding	4	0.0657787	3	0.0426561	1	0.0165755	1	3	-
238.	(IPR041664) Orc1-like, AAA ATPase domain	4	0.0657787					4	4	-
239.	(IPR022742) Serine aminopeptidase, S33	4	0.0657787	11	0.156406	6	0.099453	-7	-2	-
240.	(IPR018997) PUB domain	4	0.0657787	5	0.0710934	2	0.033151	-1	2	-
241.	(IPR006086) XPG-I domain	4	0.0657787	4	0.0568747	2	0.033151	0	2	GO:nuclease activity ; GO:0004518
242.	(IPR023631) Amidase signature domain	4	0.0657787	4	0.0568747	3	0.0497265	0	1	-
243.	(IPR011124) Zinc finger, CW-type	4	0.0657787	1	0.0142187	2	0.033151	3	2	GO:zinc ion binding ; GO:0008270
244.	(IPR014013) Helicase superfamily 1/2, ATP-binding domain, DinG/Rad3-type	4	0.0657787	4	0.0568747	5	0.0828775	0	-1	GO:ATP binding ; GO:0005524
245.	(IPR013786) Acyl-CoA dehydrogenase/oxidase, N-terminal	4	0.0657787	4	0.0568747	3	0.0497265	0	1	GO:oxidoreductase activity, acting on the CH-CH group of donors ; GO:0016627 | GO:flavin adenine dinucleotide binding ; GO:0050660 | GO:oxidation-reduction process ; GO:0055114
246.	(IPR016158) Cullin homology domain	4	0.0657787	4	0.0568747	3	0.0497265	0	1	-
247.	(IPR005824) KOW	4	0.0657787	5	0.0710934	4	0.066302	-1	0	-
248.	(IPR017884) SANT domain	4	0.0657787	3	0.0426561	2	0.033151	1	2	-
249.	(IPR003316) E2F/DP family, winged-helix DNA-binding domain	4	0.0657787	4	0.0568747			0	4	GO:DNA-binding transcription factor activity ; GO:0003700 | GO:regulation of transcription, DNA-templated ; GO:0006355 | GO:transcription factor complex ; GO:0005667
250.	(IPR026590) Sirtuin family, catalytic core domain	4	0.0657787	3	0.0426561	1	0.0165755	1	3	-
251.	(IPR002083) MATH/TRAF domain	4	0.0657787	4	0.0568747	2	0.033151	0	2	GO:protein binding ; GO:0005515
252.	(IPR001104) 3-oxo-5-alpha-steroid 4-dehydrogenase, C-terminal	4	0.0657787	3	0.0426561	1	0.0165755	1	3	GO:oxidoreductase activity, acting on the CH-CH group of donors ; GO:0016627 | GO:lipid metabolic process ; GO:0006629
253.	(IPR006575) RWD domain	4	0.0657787	5	0.0710934	2	0.033151	-1	2	GO:protein binding ; GO:0005515
254.	(IPR032640) AMP-activated protein kinase, glycogen-binding domain	4	0.0657787	4	0.0568747	3	0.0497265	0	1	-
255.	(IPR007120) DNA-directed RNA polymerase, subunit 2, hybrid-binding domain	4	0.0657787	3	0.0426561	3	0.0497265	1	1	GO:DNA binding ; GO:0003677 | GO:DNA-directed 5'-3' RNA polymerase activity ; GO:0003899 | GO:transcription, DNA-templated ; GO:0006351
256.	(IPR031468) Synaptotagmin-like mitochondrial-lipid-binding domain	4	0.0657787	4	0.0568747	2	0.033151	0	2	GO:lipid binding ; GO:0008289
257.	(IPR006115) 6-phosphogluconate dehydrogenase, NADP-binding	4	0.0657787	4	0.0568747	2	0.033151	0	2	GO:NADP binding ; GO:0050661
258.	(IPR002547) tRNA-binding domain	4	0.0657787	4	0.0568747	4	0.066302	0	0	GO:tRNA binding ; GO:0000049
259.	(IPR001870) B30.2/SPRY domain	4	0.0657787	3	0.0426561	3	0.0497265	1	1	-
260.	(IPR001678) SAM-dependent methyltransferase RsmB/NOP2-type	4	0.0657787	5	0.0710934	6	0.099453	-1	-2	GO:methyltransferase activity ; GO:0008168
261.	(IPR012001) Thiamine pyrophosphate enzyme, N-terminal TPP-binding domain	4	0.0657787	5	0.0710934	2	0.033151	-1	2	GO:thiamine pyrophosphate binding ; GO:0030976
262.	(IPR002655) Acyl-CoA oxidase, C-terminal	4	0.0657787	3	0.0426561	1	0.0165755	1	3	GO:acyl-CoA oxidase activity ; GO:0003997 | GO:fatty acid beta-oxidation ; GO:0006635 | GO:peroxisome ; GO:0005777
263.	(IPR004099) Pyridine nucleotide-disulphide oxidoreductase, dimerisation domain	4	0.0657787	4	0.0568747	4	0.066302	0	0	GO:cell redox homeostasis ; GO:0045454 | GO:oxidation-reduction process ; GO:0055114
264.	(IPR004046) Glutathione S-transferase, C-terminal	4	0.0657787	3	0.0426561	4	0.066302	1	0	-
265.	(IPR007461) Ysc84 actin-binding domain	4	0.0657787	5	0.0710934	3	0.0497265	-1	1	-
266.	(IPR001017) Dehydrogenase, E1 component	4	0.0657787	4	0.0568747	4	0.066302	0	0	GO:oxidoreductase activity, acting on the aldehyde or oxo group of donors, disulfide as acceptor ; GO:0016624
267.	(IPR015914) Purple acid phosphatase, N-terminal	4	0.0657787	7	0.0995308	2	0.033151	-3	2	GO:acid phosphatase activity ; GO:0003993 | GO:metal ion binding ; GO:0046872
268.	(IPR020476) NUDIX hydrolase	4	0.0657787	3	0.0426561	2	0.033151	1	2	-
269.	(IPR032284) ATP-dependent DNA helicase RecQ, zinc-binding domain	4	0.0657787	4	0.0568747			0	4	-
270.	(IPR004167) Peripheral subunit-binding domain	4	0.0657787	4	0.0568747			0	4	GO:transferase activity, transferring acyl groups ; GO:0016746
271.	(IPR000679) Zinc finger, GATA-type	4	0.0657787	7	0.0995308			-3	4	GO:zinc ion binding ; GO:0008270 | GO:sequence-specific DNA binding ; GO:0043565 | GO:regulation of transcription, DNA-templated ; GO:0006355
272.	(IPR001222) Zinc finger, TFIIS-type	4	0.0657787	4	0.0568747	3	0.0497265	0	1	GO:nucleic acid binding ; GO:0003676 | GO:zinc ion binding ; GO:0008270 | GO:transcription, DNA-templated ; GO:0006351
273.	(IPR028098) Glycosyltransferase subfamily 4-like, N-terminal domain	4	0.0657787	3	0.0426561	1	0.0165755	1	3	-
274.	(IPR006634) TRAM/LAG1/CLN8 homology domain	4	0.0657787	5	0.0710934	5	0.0828775	-1	-1	GO:integral component of membrane ; GO:0016021
275.	(IPR032501) Proteasomal ATPase OB C-terminal domain	4	0.0657787					4	4	-
276.	(IPR002818) DJ-1/PfpI	4	0.0657787	4	0.0568747	1	0.0165755	0	3	-
277.	(IPR041698) Methyltransferase domain 25	4	0.0657787					4	4	-
278.	(IPR001537) tRNA/rRNA methyltransferase, SpoU type	4	0.0657787	5	0.0710934	2	0.033151	-1	2	GO:RNA binding ; GO:0003723 | GO:RNA methyltransferase activity ; GO:0008173 | GO:RNA processing ; GO:0006396
279.	(IPR010614) DEAD2	4	0.0657787	4	0.0568747	4	0.066302	0	0	GO:DNA binding ; GO:0003677 | GO:ATP binding ; GO:0005524
280.	(IPR009009) RlpA-like protein, double-psi beta-barrel domain	4	0.0657787	3	0.0426561	3	0.0497265	1	1	-
281.	(IPR011764) Biotin carboxylation domain	4	0.0657787	4	0.0568747	4	0.066302	0	0	-
282.	(IPR011547) SLC26A/SulP transporter domain	4	0.0657787	4	0.0568747	2	0.033151	0	2	GO:sulfate transmembrane transporter activity ; GO:0015116 | GO:sulfate transport ; GO:0008272 | GO:integral component of membrane ; GO:0016021
283.	(IPR001206) Diacylglycerol kinase, catalytic domain	4	0.0657787	5	0.0710934	3	0.0497265	-1	1	GO:kinase activity ; GO:0016301
284.	(IPR011763) Acetyl-coenzyme A carboxyltransferase, C-terminal	4	0.0657787	4	0.0568747	3	0.0497265	0	1	GO:ligase activity ; GO:0016874
285.	(IPR017877) Myb-like domain	4	0.0657787	6	0.0853121	5	0.0828775	-2	-1	-
286.	(IPR004217) Tim10-like	4	0.0657787	4	0.0568747	3	0.0497265	0	1	-
287.	(IPR006140) D-isomer specific 2-hydroxyacid dehydrogenase, NAD-binding domain	4	0.0657787	6	0.0853121	6	0.099453	-2	-2	GO:NAD binding ; GO:0051287 | GO:oxidation-reduction process ; GO:0055114
288.	(IPR005804) Fatty acid desaturase domain	4	0.0657787	6	0.0853121	3	0.0497265	-2	1	GO:lipid metabolic process ; GO:0006629
289.	(IPR005517) Translation elongation factor EFG/EF2, domain IV	4	0.0657787	4	0.0568747	3	0.0497265	0	1	GO:GTP binding ; GO:0005525
290.	(IPR028565) Mu homology domain	4	0.0657787	4	0.0568747	4	0.066302	0	0	-
291.	(IPR001683) Phox homologous domain	4	0.0657787	2	0.0284374	3	0.0497265	2	1	GO:phosphatidylinositol binding ; GO:0035091
292.	(IPR001164) Arf GTPase activating protein	4	0.0657787	4	0.0568747	4	0.066302	0	0	GO:GTPase activator activity ; GO:0005096
293.	(IPR018316) Tubulin/FtsZ, 2-layer sandwich domain	4	0.0657787	6	0.0853121	5	0.0828775	-2	-1	-
294.	(IPR001388) Synaptobrevin	4	0.0657787	5	0.0710934	4	0.066302	-1	0	GO:vesicle-mediated transport ; GO:0016192 | GO:integral component of membrane ; GO:0016021
295.	(IPR000953) Chromo/chromo shadow domain	4	0.0657787	5	0.0710934	3	0.0497265	-1	1	-
296.	(IPR013210) Leucine-rich repeat-containing N-terminal, plant-type	4	0.0657787	2	0.0284374	2	0.033151	2	2	-
297.	(IPR000352) Peptide chain release factor class I	4	0.0657787					4	4	GO:translation release factor activity ; GO:0003747 | GO:translational termination ; GO:0006415
298.	(IPR005482) Biotin carboxylase, C-terminal	4	0.0657787	4	0.0568747	4	0.066302	0	0	-
299.	(IPR006680) Amidohydrolase-related	4	0.0657787	4	0.0568747	3	0.0497265	0	1	GO:hydrolase activity ; GO:0016787
300.	(IPR001107) Band 7 domain	4	0.0657787	4	0.0568747	4	0.066302	0	0	-
301.	(IPR001373) Cullin, N-terminal	4	0.0657787	4	0.0568747	5	0.0828775	0	-1	GO:ubiquitin protein ligase binding ; GO:0031625 | GO:ubiquitin-dependent protein catabolic process ; GO:0006511
302.	(IPR006121) Heavy metal-associated domain, HMA	4	0.0657787	5	0.0710934	1	0.0165755	-1	3	GO:metal ion binding ; GO:0046872 | GO:metal ion transport ; GO:0030001
303.	(IPR006047) Glycosyl hydrolase, family 13, catalytic domain	4	0.0657787	6	0.0853121	4	0.066302	-2	0	GO:catalytic activity ; GO:0003824 | GO:carbohydrate metabolic process ; GO:0005975
304.	(IPR000866) Alkyl hydroperoxide reductase subunit C/ Thiol specific antioxidant	4	0.0657787	5	0.0710934	3	0.0497265	-1	1	GO:antioxidant activity ; GO:0016209 | GO:oxidoreductase activity ; GO:0016491 | GO:oxidation-reduction process ; GO:0055114
305.	(IPR030381) Dynamin-type guanine nucleotide-binding (G) domain	4	0.0657787	5	0.0710934	5	0.0828775	-1	-1	-
306.	(IPR018957) Zinc finger, C3HC4 RING-type	4	0.0657787	6	0.0853121	2	0.033151	-2	2	GO:metal ion binding ; GO:0046872
307.	(IPR001236) Lactate/malate dehydrogenase, N-terminal	4	0.0657787	5	0.0710934	4	0.066302	-1	0	GO:oxidoreductase activity ; GO:0016491 | GO:oxidation-reduction process ; GO:0055114
308.	(IPR003097) Sulfite reductase [NADPH] flavoprotein alpha-component-like, FAD-binding	4	0.0657787					4	4	GO:oxidoreductase activity ; GO:0016491 | GO:oxidation-reduction process ; GO:0055114
309.	(IPR005481) Biotin carboxylase-like, N-terminal domain	4	0.0657787	4	0.0568747	4	0.066302	0	0	-
310.	(IPR022383) Lactate/malate dehydrogenase, C-terminal	4	0.0657787	5	0.0710934	4	0.066302	-1	0	GO:oxidoreductase activity, acting on the CH-OH group of donors, NAD or NADP as acceptor ; GO:0016616 | GO:oxidation-reduction process ; GO:0055114
311.	(IPR003890) MIF4G-like, type 3	4	0.0657787	3	0.0426561	3	0.0497265	1	1	GO:RNA binding ; GO:0003723 | GO:protein binding ; GO:0005515
312.	(IPR004367) Cyclin, C-terminal domain	4	0.0657787	5	0.0710934	2	0.033151	-1	2	GO:nucleus ; GO:0005634
313.	(IPR004160) Translation elongation factor EFTu/EF1A, C-terminal	4	0.0657787	4	0.0568747	4	0.066302	0	0	-
314.	(IPR006204) GHMP kinase N-terminal domain	4	0.0657787	6	0.0853121	3	0.0497265	-2	1	GO:ATP binding ; GO:0005524
315.	(IPR012302) Malic enzyme, NAD-binding	4	0.0657787	3	0.0426561	3	0.0497265	1	1	GO:NAD binding ; GO:0051287
316.	(IPR002934) Polymerase, nucleotidyl transferase domain	4	0.0657787	5	0.0710934	2	0.033151	-1	2	GO:nucleotidyltransferase activity ; GO:0016779
317.	(IPR006171) TOPRIM domain	4	0.0657787	4	0.0568747	3	0.0497265	0	1	-
318.	(IPR003340) B3 DNA binding domain	4	0.0657787	3	0.0426561	3	0.0497265	1	1	GO:DNA binding ; GO:0003677
319.	(IPR021131) Ribosomal protein L18e/L15P	4	0.0657787	4	0.0568747	4	0.066302	0	0	-
320.	(IPR011629) Cobalamin (vitamin B12) biosynthesis CobW-like, C-terminal	3	0.049334	4	0.0568747	2	0.033151	-1	1	-
321.	(IPR006694) Fatty acid hydroxylase	3	0.049334	5	0.0710934	4	0.066302	-2	-1	GO:iron ion binding ; GO:0005506 | GO:oxidoreductase activity ; GO:0016491 | GO:lipid biosynthetic process ; GO:0008610 | GO:oxidation-reduction process ; GO:0055114
322.	(IPR013809) ENTH domain	3	0.049334	3	0.0426561	3	0.0497265	0	0	-
323.	(IPR004095) TGS	3	0.049334	4	0.0568747	3	0.0497265	-1	0	-
324.	(IPR011598) Myc-type, basic helix-loop-helix (bHLH) domain	3	0.049334	3	0.0426561			0	3	-
325.	(IPR001876) Zinc finger, RanBP2-type	3	0.049334	4	0.0568747	1	0.0165755	-1	2	-
326.	(IPR006139) D-isomer specific 2-hydroxyacid dehydrogenase, catalytic domain	3	0.049334	4	0.0568747	5	0.0828775	-1	-2	GO:oxidoreductase activity, acting on the CH-OH group of donors, NAD or NADP as acceptor ; GO:0016616 | GO:NAD binding ; GO:0051287 | GO:oxidation-reduction process ; GO:0055114
327.	(IPR030378) Circularly permuted (CP)-type guanine nucleotide-binding (G) domain	3	0.049334	4	0.0568747	2	0.033151	-1	1	-
328.	(IPR007644) RNA polymerase, beta subunit, protrusion	3	0.049334	3	0.0426561	3	0.0497265	0	0	GO:DNA binding ; GO:0003677 | GO:DNA-directed 5'-3' RNA polymerase activity ; GO:0003899 | GO:transcription, DNA-templated ; GO:0006351
329.	(IPR041988) Ribosomal Protein L26/L24, KOW domain	3	0.049334					3	3	-
330.	(IPR003736) Phenylacetic acid degradation-related domain	3	0.049334					3	3	-
331.	(IPR010935) SMCs flexible hinge	3	0.049334	3	0.0426561			0	3	GO:protein binding ; GO:0005515 | GO:ATP binding ; GO:0005524 | GO:chromosome organization ; GO:0051276 | GO:chromosome ; GO:0005694
332.	(IPR025995) RNA binding activity-knot of a chromodomain	3	0.049334	2	0.0284374	1	0.0165755	1	2	-
333.	(IPR007066) RNA polymerase Rpb1, domain 3	3	0.049334	4	0.0568747	3	0.0497265	-1	0	GO:DNA binding ; GO:0003677 | GO:DNA-directed 5'-3' RNA polymerase activity ; GO:0003899 | GO:transcription, DNA-templated ; GO:0006351
334.	(IPR013748) Replication factor C, C-terminal	3	0.049334	3	0.0426561	2	0.033151	0	1	-
335.	(IPR002877) Ribosomal RNA methyltransferase FtsJ domain	3	0.049334	6	0.0853121	3	0.0497265	-3	0	GO:methyltransferase activity ; GO:0008168 | GO:methylation ; GO:0032259
336.	(IPR005811) ATP-citrate lyase/succinyl-CoA ligase	3	0.049334	3	0.0426561	3	0.0497265	0	0	GO:catalytic activity ; GO:0003824
337.	(IPR000878) Tetrapyrrole methylase	3	0.049334	2	0.0284374	3	0.0497265	1	0	GO:methyltransferase activity ; GO:0008168
338.	(IPR007123) Gelsolin-like domain	3	0.049334	1	0.0142187	2	0.033151	2	1	-
339.	(IPR010908) Longin domain	3	0.049334	4	0.0568747	3	0.0497265	-1	0	-
340.	(IPR012310) DNA ligase, ATP-dependent, central	3	0.049334	3	0.0426561	3	0.0497265	0	0	GO:DNA ligase (ATP) activity ; GO:0003910 | GO:ATP binding ; GO:0005524 | GO:DNA repair ; GO:0006281 | GO:DNA recombination ; GO:0006310
341.	(IPR034003) ATP-binding cassette transporter, PDR-like subfamily G, domain 2	3	0.049334	2	0.0284374			1	3	-
342.	(IPR034732) Extended PHD (ePHD) domain	3	0.049334	1	0.0142187			2	3	-
343.	(IPR018485) Carbohydrate kinase, FGGY, C-terminal	3	0.049334	3	0.0426561	1	0.0165755	0	2	GO:phosphotransferase activity, alcohol group as acceptor ; GO:0016773 | GO:carbohydrate metabolic process ; GO:0005975
344.	(IPR001660) Sterile alpha motif domain	3	0.049334	1	0.0142187	1	0.0165755	2	2	GO:protein binding ; GO:0005515
345.	(IPR001509) NAD-dependent epimerase/dehydratase	3	0.049334	7	0.0995308	2	0.033151	-4	1	GO:catalytic activity ; GO:0003824 | GO:coenzyme binding ; GO:0050662
346.	(IPR006693) Partial AB-hydrolase lipase domain	3	0.049334	4	0.0568747	2	0.033151	-1	1	GO:lipid metabolic process ; GO:0006629
347.	(IPR022644) Orn/DAP/Arg decarboxylase 2, N-terminal	3	0.049334	3	0.0426561	1	0.0165755	0	2	GO:catalytic activity ; GO:0003824
348.	(IPR020575) Heat shock protein Hsp90, N-terminal	3	0.049334	3	0.0426561	3	0.0497265	0	0	-
349.	(IPR000210) BTB/POZ domain	3	0.049334	3	0.0426561	1	0.0165755	0	2	GO:protein binding ; GO:0005515
350.	(IPR006895) Zinc finger, Sec23/Sec24-type	3	0.049334	3	0.0426561	2	0.033151	0	1	GO:zinc ion binding ; GO:0008270 | GO:intracellular protein transport ; GO:0006886 | GO:endoplasmic reticulum to Golgi vesicle-mediated transport ; GO:0006888 | GO:COPII vesicle coat ; GO:0030127
351.	(IPR000722) RNA polymerase, alpha subunit	3	0.049334	4	0.0568747	3	0.0497265	-1	0	GO:DNA binding ; GO:0003677 | GO:DNA-directed 5'-3' RNA polymerase activity ; GO:0003899 | GO:transcription, DNA-templated ; GO:0006351
352.	(IPR013581) Plant PDR ABC transporter associated	3	0.049334	3	0.0426561	1	0.0165755	0	2	-
353.	(IPR011016) Zinc finger, RING-CH-type	3	0.049334	1	0.0142187			2	3	GO:zinc ion binding ; GO:0008270
354.	(IPR003265) HhH-GPD domain	3	0.049334	5	0.0710934	4	0.066302	-2	-1	GO:base-excision repair ; GO:0006284
355.	(IPR003111) Lon, substrate-binding domain	3	0.049334	3	0.0426561	2	0.033151	0	1	-
356.	(IPR033658) Glutaredoxin, PICOT-like	3	0.049334	3	0.0426561	2	0.033151	0	1	-
357.	(IPR024989) Major facilitator superfamily associated domain	3	0.049334	3	0.0426561			0	3	-
358.	(IPR007695) DNA mismatch repair protein MutS-like, N-terminal	3	0.049334	3	0.0426561	2	0.033151	0	1	GO:ATP binding ; GO:0005524 | GO:mismatched DNA binding ; GO:0030983 | GO:mismatch repair ; GO:0006298
359.	(IPR001609) Myosin head, motor domain	3	0.049334	3	0.0426561	4	0.066302	0	-1	GO:motor activity ; GO:0003774 | GO:ATP binding ; GO:0005524 | GO:myosin complex ; GO:0016459
360.	(IPR000834) Peptidase M14, carboxypeptidase A	3	0.049334	3	0.0426561	3	0.0497265	0	0	GO:metallocarboxypeptidase activity ; GO:0004181 | GO:zinc ion binding ; GO:0008270 | GO:proteolysis ; GO:0006508
361.	(IPR001025) Bromo adjacent homology (BAH) domain	3	0.049334	3	0.0426561	2	0.033151	0	1	-
362.	(IPR006845) Pex, N-terminal	3	0.049334	3	0.0426561	2	0.033151	0	1	-
363.	(IPR007083) RNA polymerase Rpb1, domain 4	3	0.049334	3	0.0426561	3	0.0497265	0	0	GO:DNA binding ; GO:0003677 | GO:DNA-directed 5'-3' RNA polymerase activity ; GO:0003899 | GO:transcription, DNA-templated ; GO:0006351
364.	(IPR039429) Serine hydroxymethyltransferase-like domain	3	0.049334					3	3	-
365.	(IPR007081) RNA polymerase Rpb1, domain 5	3	0.049334	3	0.0426561	6	0.099453	0	-3	GO:DNA binding ; GO:0003677 | GO:DNA-directed 5'-3' RNA polymerase activity ; GO:0003899 | GO:transcription, DNA-templated ; GO:0006351
366.	(IPR007642) RNA polymerase Rpb2, domain 2	3	0.049334	3	0.0426561	3	0.0497265	0	0	GO:DNA binding ; GO:0003677 | GO:DNA-directed 5'-3' RNA polymerase activity ; GO:0003899 | GO:transcription, DNA-templated ; GO:0006351
367.	(IPR001900) Ribonuclease II/R	3	0.049334					3	3	GO:RNA binding ; GO:0003723 | GO:ribonuclease activity ; GO:0004540
368.	(IPR007696) DNA mismatch repair protein MutS, core	3	0.049334	4	0.0568747	1	0.0165755	-1	2	GO:ATP binding ; GO:0005524 | GO:mismatched DNA binding ; GO:0030983 | GO:mismatch repair ; GO:0006298
369.	(IPR017896) 4Fe-4S ferredoxin-type, iron-sulphur binding domain	3	0.049334	7	0.0995308	4	0.066302	-4	-1	-
370.	(IPR007527) Zinc finger, SWIM-type	3	0.049334	1	0.0142187			2	3	GO:zinc ion binding ; GO:0008270
371.	(IPR001263) Phosphoinositide 3-kinase, accessory (PIK) domain	3	0.049334	3	0.0426561			0	3	-
372.	(IPR000194) ATPase, F1/V1/A1 complex, alpha/beta subunit, nucleotide-binding domain	3	0.049334	3	0.0426561	3	0.0497265	0	0	GO:ATP binding ; GO:0005524
373.	(IPR004871) Cleavage/polyadenylation specificity factor, A subunit, C-terminal	3	0.049334	3	0.0426561	3	0.0497265	0	0	GO:nucleic acid binding ; GO:0003676 | GO:nucleus ; GO:0005634
374.	(IPR001173) Glycosyltransferase 2-like	3	0.049334	2	0.0284374	3	0.0497265	1	0	-
375.	(IPR015927) Peptidase S24/S26A/S26B/S26C	3	0.049334	2	0.0284374	1	0.0165755	1	2	-
376.	(IPR032629) Mon2, dimerisation and cyclophilin-binding domain	3	0.049334	3	0.0426561	3	0.0497265	0	0	-
377.	(IPR003349) JmjN domain	3	0.049334	3	0.0426561	2	0.033151	0	1	-
378.	(IPR024084) Isopropylmalate dehydrogenase-like domain	3	0.049334	3	0.0426561	3	0.0497265	0	0	GO:oxidoreductase activity, acting on the CH-OH group of donors, NAD or NADP as acceptor ; GO:0016616 | GO:oxidation-reduction process ; GO:0055114
379.	(IPR027353) NET domain	3	0.049334	2	0.0284374			1	3	-
380.	(IPR006900) Sec23/Sec24, helical domain	3	0.049334	3	0.0426561	2	0.033151	0	1	GO:intracellular protein transport ; GO:0006886 | GO:endoplasmic reticulum to Golgi vesicle-mediated transport ; GO:0006888 | GO:COPII vesicle coat ; GO:0030127
381.	(IPR032880) Calcium permeable stress-gated cation channel 1, N-terminal transmembrane domain	3	0.049334	3	0.0426561	1	0.0165755	0	2	-
382.	(IPR002192) Pyruvate phosphate dikinase, PEP/pyruvate-binding	3	0.049334	3	0.0426561	1	0.0165755	0	2	GO:ATP binding ; GO:0005524 | GO:kinase activity ; GO:0016301 | GO:phosphorylation ; GO:0016310
383.	(IPR000770) SAND domain	3	0.049334	4	0.0568747	1	0.0165755	-1	2	GO:DNA binding ; GO:0003677
384.	(IPR002645) STAS domain	3	0.049334	5	0.0710934	1	0.0165755	-2	2	-
385.	(IPR000690) Matrin/U1-C, C2H2-type zinc finger	3	0.049334	2	0.0284374	1	0.0165755	1	2	GO:nucleic acid binding ; GO:0003676 | GO:zinc ion binding ; GO:0008270 | GO:nucleus ; GO:0005634
386.	(IPR041243) STI1 domain	3	0.049334					3	3	-
387.	(IPR006598) Glycosyl transferase CAP10 domain	3	0.049334					3	3	-
388.	(IPR025696) rRNA-processing arch domain	3	0.049334	3	0.0426561	4	0.066302	0	-1	-
389.	(IPR003010) Carbon-nitrogen hydrolase	3	0.049334	4	0.0568747	5	0.0828775	-1	-2	GO:nitrogen compound metabolic process ; GO:0006807
390.	(IPR018966) VTC domain	3	0.049334	3	0.0426561	2	0.033151	0	1	-
391.	(IPR000409) BEACH domain	3	0.049334	2	0.0284374	3	0.0497265	1	0	-
392.	(IPR003151) PIK-related kinase, FAT	3	0.049334	2	0.0284374	1	0.0165755	1	2	GO:protein binding ; GO:0005515
393.	(IPR020783) Ribosomal protein L11, C-terminal	3	0.049334	3	0.0426561	3	0.0497265	0	0	GO:structural constituent of ribosome ; GO:0003735 | GO:translation ; GO:0006412 | GO:ribosome ; GO:0005840
394.	(IPR008532) NFACT, RNA-binding domain	3	0.049334					3	3	-
395.	(IPR039542) Endoplasmic reticulum vesicle transporter, N-terminal	3	0.049334					3	3	-
396.	(IPR019479) Peroxiredoxin, C-terminal	3	0.049334	3	0.0426561	2	0.033151	0	1	GO:peroxiredoxin activity ; GO:0051920 | GO:oxidation-reduction process ; GO:0055114
397.	(IPR004305) Thiaminase-2/PQQC	3	0.049334	4	0.0568747	1	0.0165755	-1	2	-
398.	(IPR012309) DNA ligase, ATP-dependent, C-terminal	3	0.049334	3	0.0426561	1	0.0165755	0	2	GO:DNA ligase (ATP) activity ; GO:0003910 | GO:DNA repair ; GO:0006281 | GO:DNA recombination ; GO:0006310
399.	(IPR004176) Clp, N-terminal	3	0.049334	4	0.0568747	1	0.0165755	-1	2	-
400.	(IPR040457) Gamma tubulin complex component, C-terminal	3	0.049334					3	3	GO:gamma-tubulin binding ; GO:0043015
401.	(IPR003495) CobW/HypB/UreG, nucleotide-binding domain	3	0.049334	4	0.0568747	2	0.033151	-1	1	-
402.	(IPR024964) CTLH/CRA C-terminal to LisH motif domain	3	0.049334	3	0.0426561	2	0.033151	0	1	-
403.	(IPR029154) 3-hydroxyisobutyrate dehydrogenase, NAD-binding domain	3	0.049334	3	0.0426561	1	0.0165755	0	2	GO:NAD binding ; GO:0051287
404.	(IPR010625) CHCH	3	0.049334	1	0.0142187	1	0.0165755	2	2	-
405.	(IPR013719) Domain of unknown function DUF1747	3	0.049334	3	0.0426561	2	0.033151	0	1	-
406.	(IPR004193) Glycoside hydrolase, family 13, N-terminal	3	0.049334	5	0.0710934	3	0.0497265	-2	0	GO:hydrolase activity, hydrolyzing O-glycosyl compounds ; GO:0004553 | GO:carbohydrate metabolic process ; GO:0005975
407.	(IPR019559) Cullin protein, neddylation domain	3	0.049334	3	0.0426561	2	0.033151	0	1	-
408.	(IPR001567) Peptidase M3A/M3B catalytic domain	3	0.049334	3	0.0426561	18	0.298359	0	-15	GO:metalloendopeptidase activity ; GO:0004222 | GO:proteolysis ; GO:0006508
409.	(IPR000261) EH domain	3	0.049334	3	0.0426561	1	0.0165755	0	2	GO:protein binding ; GO:0005515
410.	(IPR001401) Dynamin, GTPase domain	3	0.049334	4	0.0568747	4	0.066302	-1	-1	GO:GTPase activity ; GO:0003924 | GO:GTP binding ; GO:0005525
411.	(IPR030386) GB1/RHD3-type guanine nucleotide-binding (G) domain	3	0.049334	3	0.0426561	2	0.033151	0	1	-
412.	(IPR011650) Peptidase M20, dimerisation domain	3	0.049334	4	0.0568747	3	0.0497265	-1	0	-
413.	(IPR003607) HD/PDEase domain	3	0.049334	5	0.0710934	3	0.0497265	-2	0	-
414.	(IPR015415) Vps4 oligomerisation, C-terminal	3	0.049334	2	0.0284374	2	0.033151	1	1	-
415.	(IPR011762) Acetyl-coenzyme A carboxyltransferase, N-terminal	3	0.049334	3	0.0426561	2	0.033151	0	1	-
416.	(IPR008333) Flavoprotein pyridine nucleotide cytochrome reductase-like, FAD-binding domain	3	0.049334					3	3	-
417.	(IPR010493) Serine acetyltransferase, N-terminal	3	0.049334	3	0.0426561	2	0.033151	0	1	GO:serine O-acetyltransferase activity ; GO:0009001 | GO:cysteine biosynthetic process from serine ; GO:0006535 | GO:cytoplasm ; GO:0005737
418.	(IPR019832) Manganese/iron superoxide dismutase, C-terminal	3	0.049334	4	0.0568747	1	0.0165755	-1	2	GO:superoxide dismutase activity ; GO:0004784 | GO:metal ion binding ; GO:0046872 | GO:superoxide metabolic process ; GO:0006801 | GO:oxidation-reduction process ; GO:0055114
419.	(IPR000184) Bacterial surface antigen (D15)	3	0.049334	3	0.0426561	3	0.0497265	0	0	-
420.	(IPR003877) SPRY domain	3	0.049334	3	0.0426561	3	0.0497265	0	0	GO:protein binding ; GO:0005515
421.	(IPR041095) Elongation Factor G, domain II	3	0.049334					3	3	-
422.	(IPR011766) Thiamine pyrophosphate enzyme, C-terminal TPP-binding	3	0.049334	4	0.0568747	2	0.033151	-1	1	GO:catalytic activity ; GO:0003824 | GO:thiamine pyrophosphate binding ; GO:0030976
423.	(IPR022761) Fumarate lyase, N-terminal	3	0.049334	4	0.0568747	5	0.0828775	-1	-2	-
424.	(IPR006124) Metalloenzyme	3	0.049334	3	0.0426561	4	0.066302	0	-1	GO:catalytic activity ; GO:0003824 | GO:metal ion binding ; GO:0046872
425.	(IPR000961) AGC-kinase, C-terminal	3	0.049334	4	0.0568747	3	0.0497265	-1	0	GO:protein serine/threonine kinase activity ; GO:0004674 | GO:ATP binding ; GO:0005524 | GO:protein phosphorylation ; GO:0006468
426.	(IPR012947) Threonyl/alanyl tRNA synthetase, SAD	3	0.049334	3	0.0426561	1	0.0165755	0	2	GO:aminoacyl-tRNA ligase activity ; GO:0004812 | GO:ATP binding ; GO:0005524 | GO:tRNA aminoacylation ; GO:0043039
427.	(IPR000868) Isochorismatase-like	3	0.049334	2	0.0284374	3	0.0497265	1	0	GO:catalytic activity ; GO:0003824
428.	(IPR006593) Cytochrome b561/ferric reductase transmembrane	3	0.049334	3	0.0426561	2	0.033151	0	1	-
429.	(IPR035587) DUS-like, FMN-binding domain	3	0.049334	3	0.0426561	2	0.033151	0	1	-
430.	(IPR037516) Tripartite DENN domain	3	0.049334	3	0.0426561			0	3	-
431.	(IPR022052) Histone-binding protein RBBP4, N-terminal	3	0.049334	3	0.0426561	3	0.0497265	0	0	-
432.	(IPR004837) Sodium/calcium exchanger membrane region	3	0.049334	3	0.0426561	2	0.033151	0	1	GO:transmembrane transport ; GO:0055085 | GO:integral component of membrane ; GO:0016021
433.	(IPR003864) Calcium-dependent channel, 7TM region, putative phosphate	3	0.049334	3	0.0426561	3	0.0497265	0	0	GO:membrane ; GO:0016020
434.	(IPR041546) ClpA/ClpB, AAA lid domain	3	0.049334					3	3	-
435.	(IPR000023) Phosphofructokinase domain	3	0.049334	4	0.0568747	3	0.0497265	-1	0	GO:6-phosphofructokinase activity ; GO:0003872 | GO:glycolytic process ; GO:0006096
436.	(IPR012308) DNA ligase, ATP-dependent, N-terminal	3	0.049334	3	0.0426561	2	0.033151	0	1	GO:DNA binding ; GO:0003677 | GO:DNA ligase (ATP) activity ; GO:0003910 | GO:DNA repair ; GO:0006281 | GO:DNA recombination ; GO:0006310
437.	(IPR018866) Zinc-finger domain of monoamine-oxidase A repressor R1	3	0.049334	3	0.0426561	2	0.033151	0	1	-
438.	(IPR034193) Proteinase K-like catalytic domain	3	0.049334	3	0.0426561	3	0.0497265	0	0	-
439.	(IPR033925) Rad51/DMC1/RadA	3	0.049334	3	0.0426561	3	0.0497265	0	0	GO:DNA binding ; GO:0003677
440.	(IPR018501) DDT domain	3	0.049334	2	0.0284374	2	0.033151	1	1	-
441.	(IPR013024) Gamma-glutamyl cyclotransferase-like	3	0.049334	2	0.0284374			1	3	-
442.	(IPR003511) HORMA domain	3	0.049334	3	0.0426561	1	0.0165755	0	2	-
443.	(IPR004143) Biotinyl protein ligase (BPL) and lipoyl protein ligase (LPL), catalytic domain	3	0.049334	4	0.0568747	3	0.0497265	-1	0	-
444.	(IPR003734) Domain of unknown function DUF155	3	0.049334	3	0.0426561	3	0.0497265	0	0	-
445.	(IPR006085) XPG N-terminal	3	0.049334	3	0.0426561	2	0.033151	0	1	GO:nuclease activity ; GO:0004518 | GO:DNA repair ; GO:0006281
446.	(IPR004859) Putative 5-3 exonuclease	3	0.049334	3	0.0426561	3	0.0497265	0	0	GO:nucleic acid binding ; GO:0003676 | GO:exonuclease activity ; GO:0004527
447.	(IPR002687) Nop domain	3	0.049334	3	0.0426561	3	0.0497265	0	0	-
448.	(IPR007080) RNA polymerase Rpb1, domain 1	3	0.049334	4	0.0568747	4	0.066302	-1	-1	GO:DNA binding ; GO:0003677 | GO:DNA-directed 5'-3' RNA polymerase activity ; GO:0003899 | GO:transcription, DNA-templated ; GO:0006351
449.	(IPR002035) von Willebrand factor, type A	3	0.049334	6	0.0853121	3	0.0497265	-3	0	-
450.	(IPR006569) CID domain	3	0.049334	4	0.0568747	3	0.0497265	-1	0	-
451.	(IPR005612) CCAAT-binding factor	3	0.049334	3	0.0426561	2	0.033151	0	1	-
452.	(IPR006896) Sec23/Sec24, trunk domain	3	0.049334	4	0.0568747	3	0.0497265	-1	0	GO:intracellular protein transport ; GO:0006886 | GO:endoplasmic reticulum to Golgi vesicle-mediated transport ; GO:0006888 | GO:COPII vesicle coat ; GO:0030127
453.	(IPR012936) Endoplasmic reticulum vesicle transporter, C-terminal	3	0.049334	3	0.0426561	3	0.0497265	0	0	-
454.	(IPR020784) Ribosomal protein L11, N-terminal	3	0.049334	3	0.0426561	3	0.0497265	0	0	-
455.	(IPR019831) Manganese/iron superoxide dismutase, N-terminal	3	0.049334	4	0.0568747	2	0.033151	-1	1	GO:superoxide dismutase activity ; GO:0004784 | GO:metal ion binding ; GO:0046872 | GO:superoxide metabolic process ; GO:0006801 | GO:oxidation-reduction process ; GO:0055114
456.	(IPR002013) SAC domain	3	0.049334	4	0.0568747	2	0.033151	-1	1	GO:phosphoric ester hydrolase activity ; GO:0042578
457.	(IPR005324) Ribosomal protein S5, C-terminal	3	0.049334	3	0.0426561	3	0.0497265	0	0	GO:structural constituent of ribosome ; GO:0003735 | GO:translation ; GO:0006412 | GO:ribosome ; GO:0005840
458.	(IPR014782) Peptidase M1, membrane alanine aminopeptidase	3	0.049334					3	3	GO:metallopeptidase activity ; GO:0008237 | GO:zinc ion binding ; GO:0008270
459.	(IPR000433) Zinc finger, ZZ-type	3	0.049334	3	0.0426561	3	0.0497265	0	0	GO:zinc ion binding ; GO:0008270
460.	(IPR007185) DNA polymerase alpha/delta/epsilon, subunit B	3	0.049334					3	3	GO:DNA binding ; GO:0003677 | GO:DNA-directed DNA polymerase activity ; GO:0003887 | GO:DNA replication ; GO:0006260
461.	(IPR002058) PAP/25A-associated	3	0.049334	3	0.0426561	1	0.0165755	0	2	-
462.	(IPR007645) RNA polymerase Rpb2, domain 3	3	0.049334	3	0.0426561	3	0.0497265	0	0	GO:DNA binding ; GO:0003677 | GO:DNA-directed 5'-3' RNA polymerase activity ; GO:0003899 | GO:transcription, DNA-templated ; GO:0006351
463.	(IPR012301) Malic enzyme, N-terminal domain	3	0.049334	3	0.0426561	3	0.0497265	0	0	GO:malate dehydrogenase (decarboxylating) (NAD+) activity ; GO:0004471 | GO:oxidation-reduction process ; GO:0055114
464.	(IPR005139) Peptide chain release factor	3	0.049334	3	0.0426561	1	0.0165755	0	2	GO:translational termination ; GO:0006415
465.	(IPR002068) Alpha crystallin/Hsp20 domain	3	0.049334	2	0.0284374	3	0.0497265	1	0	-
466.	(IPR011084) DNA repair metallo-beta-lactamase	3	0.049334	2	0.0284374	1	0.0165755	1	2	-
467.	(IPR034733) Acetyl-CoA carboxylase	3	0.049334	3	0.0426561	3	0.0497265	0	0	-
468.	(IPR017961) DNA polymerase, Y-family, little finger domain	3	0.049334	4	0.0568747	1	0.0165755	-1	2	GO:damaged DNA binding ; GO:0003684 | GO:DNA repair ; GO:0006281
469.	(IPR018484) Carbohydrate kinase, FGGY, N-terminal	3	0.049334	3	0.0426561	1	0.0165755	0	2	GO:phosphotransferase activity, alcohol group as acceptor ; GO:0016773 | GO:carbohydrate metabolic process ; GO:0005975
470.	(IPR025313) Domain of unknown function DUF4217	3	0.049334	4	0.0568747	4	0.066302	-1	-1	-
471.	(IPR013221) Mur ligase, central	3	0.049334	3	0.0426561	1	0.0165755	0	2	GO:ATP binding ; GO:0005524 | GO:biosynthetic process ; GO:0009058
472.	(IPR041647) Inward rectifier potassium channel, C-terminal	3	0.049334					3	3	-
473.	(IPR041470) Gamma tubulin complex component protein, N-terminal	3	0.049334					3	3	-
474.	(IPR001606) ARID DNA-binding domain	3	0.049334	6	0.0853121	1	0.0165755	-3	2	GO:DNA binding ; GO:0003677
475.	(IPR012961) ATP-dependent RNA helicase Ski2, C-terminal	3	0.049334	3	0.0426561	2	0.033151	0	1	-
476.	(IPR026854) Vacuolar protein sorting-associated protein 13, N-terminal domain	3	0.049334	4	0.0568747	3	0.0497265	-1	0	-
477.	(IPR006164) Ku70/Ku80 beta-barrel domain	2	0.0328893	1	0.0142187	1	0.0165755	1	1	GO:DNA binding ; GO:0003677 | GO:double-strand break repair via nonhomologous end joining ; GO:0006303
478.	(IPR003618) Transcription elongation factor S-II, central domain	2	0.0328893	2	0.0284374	2	0.033151	0	0	GO:transcription, DNA-templated ; GO:0006351
479.	(IPR040706) MYST, zinc finger domain	2	0.0328893					2	2	-
480.	(IPR030395) Glycerophosphodiester phosphodiesterase domain	2	0.0328893	1	0.0142187	2	0.033151	1	0	GO:phosphoric diester hydrolase activity ; GO:0008081 | GO:lipid metabolic process ; GO:0006629
481.	(IPR000905) Gcp-like domain	2	0.0328893	2	0.0284374	1	0.0165755	0	1	-
482.	(IPR019191) Essential protein Yae1, N-terminal	2	0.0328893	1	0.0142187			1	2	-
483.	(IPR003808) Fe-S metabolism associated domain, SufE-like	2	0.0328893	2	0.0284374	1	0.0165755	0	1	-
484.	(IPR002376) Formyl transferase, N-terminal	2	0.0328893	2	0.0284374	1	0.0165755	0	1	GO:hydroxymethyl-, formyl- and related transferase activity ; GO:0016742 | GO:biosynthetic process ; GO:0009058
485.	(IPR041466) Dynein heavy chain, AAA 5 extension domain	2	0.0328893					2	2	-
486.	(IPR033911) Methioninyl-tRNA synthetase core domain	2	0.0328893	2	0.0284374	2	0.033151	0	0	GO:methionine-tRNA ligase activity ; GO:0004825 | GO:methionyl-tRNA aminoacylation ; GO:0006431
487.	(IPR013749) Pyridoxamine kinase/Phosphomethylpyrimidine kinase	2	0.0328893	2	0.0284374	3	0.0497265	0	-1	-
488.	(IPR012000) Thiamine pyrophosphate enzyme, central domain	2	0.0328893	3	0.0426561	1	0.0165755	-1	1	GO:magnesium ion binding ; GO:0000287 | GO:thiamine pyrophosphate binding ; GO:0030976
489.	(IPR003819) TauD/TfdA-like domain	2	0.0328893	4	0.0568747			-2	2	GO:oxidoreductase activity ; GO:0016491 | GO:oxidation-reduction process ; GO:0055114
490.	(IPR006131) Aspartate/ornithine carbamoyltransferase, Asp/Orn-binding domain	2	0.0328893	2	0.0284374	2	0.033151	0	0	GO:amino acid binding ; GO:0016597 | GO:carboxyl- or carbamoyltransferase activity ; GO:0016743 | GO:cellular amino acid metabolic process ; GO:0006520
491.	(IPR007282) NOT2/NOT3/NOT5, C-terminal	2	0.0328893					2	2	GO:regulation of transcription, DNA-templated ; GO:0006355 | GO:nucleus ; GO:0005634
492.	(IPR011258) BPG-independent PGAM, N-terminal	2	0.0328893	2	0.0284374	2	0.033151	0	0	GO:phosphoglycerate mutase activity ; GO:0004619 | GO:manganese ion binding ; GO:0030145 | GO:glucose catabolic process ; GO:0006007 | GO:cytoplasm ; GO:0005737
493.	(IPR001607) Zinc finger, UBP-type	2	0.0328893	3	0.0426561	2	0.033151	-1	0	GO:zinc ion binding ; GO:0008270
494.	(IPR010339) TIP49, P-loop domain	2	0.0328893					2	2	GO:DNA helicase activity ; GO:0003678 | GO:ATP binding ; GO:0005524
495.	(IPR014039) Translation elongation factor EFTs/EF1B, dimerisation	2	0.0328893	2	0.0284374	3	0.0497265	0	-1	GO:translation elongation factor activity ; GO:0003746 | GO:translational elongation ; GO:0006414
496.	(IPR018165) Alanyl-tRNA synthetase, class IIc, core domain	2	0.0328893	1	0.0142187	1	0.0165755	1	1	GO:nucleic acid binding ; GO:0003676 | GO:alanine-tRNA ligase activity ; GO:0004813 | GO:ATP binding ; GO:0005524 | GO:alanyl-tRNA aminoacylation ; GO:0006419
497.	(IPR041623) NOG1, N-terminal helical domain	2	0.0328893					2	2	-
498.	(IPR040974) Purple acid phosphatase, Fn3-like domain	2	0.0328893					2	2	-
499.	(IPR029004) Ribosomal L28e/Mak16	2	0.0328893	2	0.0284374	2	0.033151	0	0	-
500.	(IPR002716) PIN domain	2	0.0328893	2	0.0284374	2	0.033151	0	0	-
501.	(IPR000421) Coagulation factor 5/8 C-terminal domain	2	0.0328893	1	0.0142187	1	0.0165755	1	1	-
502.	(IPR008913) Zinc finger, CHY-type	2	0.0328893	3	0.0426561	1	0.0165755	-1	1	GO:zinc ion binding ; GO:0008270
503.	(IPR006097) Glutamate/phenylalanine/leucine/valine dehydrogenase, dimerisation domain	2	0.0328893	2	0.0284374	1	0.0165755	0	1	GO:oxidoreductase activity ; GO:0016491 | GO:cellular amino acid metabolic process ; GO:0006520 | GO:oxidation-reduction process ; GO:0055114
504.	(IPR020631) Tetrahydrofolate dehydrogenase/cyclohydrolase, NAD(P)-binding domain	2	0.0328893	2	0.0284374	2	0.033151	0	0	-
505.	(IPR009038) GOLD domain	2	0.0328893	2	0.0284374	2	0.033151	0	0	-
506.	(IPR006108) 3-hydroxyacyl-CoA dehydrogenase, C-terminal	2	0.0328893	2	0.0284374	2	0.033151	0	0	GO:3-hydroxyacyl-CoA dehydrogenase activity ; GO:0003857 | GO:oxidoreductase activity ; GO:0016491 | GO:fatty acid metabolic process ; GO:0006631 | GO:oxidation-reduction process ; GO:0055114
507.	(IPR000058) Zinc finger, AN1-type	2	0.0328893	2	0.0284374			0	2	GO:zinc ion binding ; GO:0008270
508.	(IPR015866) Serine-tRNA synthetase, type1, N-terminal	2	0.0328893	2	0.0284374	1	0.0165755	0	1	-
509.	(IPR005142) eRF1 domain 3	2	0.0328893	2	0.0284374	2	0.033151	0	0	-
510.	(IPR001453) MoaB/Mog domain	2	0.0328893	3	0.0426561	2	0.033151	-1	0	-
511.	(IPR004179) Sec63 domain	2	0.0328893	3	0.0426561	5	0.0828775	-1	-3	-
512.	(IPR012948) AARP2CN	2	0.0328893	2	0.0284374	1	0.0165755	0	1	GO:ribosome biogenesis ; GO:0042254 | GO:nucleus ; GO:0005634
513.	(IPR003121) SWIB/MDM2 domain	2	0.0328893	2	0.0284374	2	0.033151	0	0	GO:protein binding ; GO:0005515
514.	(IPR027791) Galactosyltransferase, C-terminal	2	0.0328893	2	0.0284374	1	0.0165755	0	1	-
515.	(IPR024535) Pectate lyase superfamily protein	2	0.0328893	2	0.0284374	1	0.0165755	0	1	-
516.	(IPR007667) Hypoxia induced protein, domain	2	0.0328893	2	0.0284374	1	0.0165755	0	1	-
517.	(IPR017905) ERV/ALR sulfhydryl oxidase domain	2	0.0328893	2	0.0284374			0	2	GO:thiol oxidase activity ; GO:0016972 | GO:oxidation-reduction process ; GO:0055114
518.	(IPR005545) YCII-related	2	0.0328893	1	0.0142187	1	0.0165755	1	1	-
519.	(IPR029099) Ribose-phosphate pyrophosphokinase, N-terminal domain	2	0.0328893	1	0.0142187	1	0.0165755	1	1	-
520.	(IPR007861) DNA mismatch repair protein MutS, clamp	2	0.0328893	1	0.0142187	1	0.0165755	1	1	GO:ATP binding ; GO:0005524 | GO:mismatched DNA binding ; GO:0030983 | GO:mismatch repair ; GO:0006298
521.	(IPR025687) C4-type zinc-finger of DNA polymerase delta	2	0.0328893	1	0.0142187			1	2	-
522.	(IPR024395) CLASP N-terminal domain	2	0.0328893	2	0.0284374			0	2	-
523.	(IPR010895) CHRD	2	0.0328893	2	0.0284374	1	0.0165755	0	1	-
524.	(IPR000904) Sec7 domain	2	0.0328893	3	0.0426561	2	0.033151	-1	0	GO:ARF guanyl-nucleotide exchange factor activity ; GO:0005086 | GO:regulation of ARF protein signal transduction ; GO:0032012
525.	(IPR006903) RNA polymerase II-binding domain	2	0.0328893	2	0.0284374	1	0.0165755	0	1	-
526.	(IPR013137) Zinc finger, TFIIB-type	2	0.0328893	1	0.0142187	1	0.0165755	1	1	-
527.	(IPR001030) Aconitase/3-isopropylmalate dehydratase large subunit, alpha/beta/alpha domain	2	0.0328893	2	0.0284374	2	0.033151	0	0	-
528.	(IPR031662) GTP binding protein, second domain	2	0.0328893	2	0.0284374	2	0.033151	0	0	-
529.	(IPR015890) Chorismate-utilising enzyme, C-terminal	2	0.0328893	3	0.0426561	3	0.0497265	-1	-1	-
530.	(IPR013810) Ribosomal protein S5, N-terminal	2	0.0328893	3	0.0426561	3	0.0497265	-1	-1	GO:RNA binding ; GO:0003723 | GO:structural constituent of ribosome ; GO:0003735 | GO:translation ; GO:0006412 | GO:ribosome ; GO:0005840
531.	(IPR009056) Cytochrome c-like domain	2	0.0328893	2	0.0284374	1	0.0165755	0	1	GO:electron transfer activity ; GO:0009055 | GO:heme binding ; GO:0020037
532.	(IPR000573) Aconitase A/isopropylmalate dehydratase small subunit, swivel domain	2	0.0328893	3	0.0426561	1	0.0165755	-1	1	-
533.	(IPR013595) Peptidase S33 tripeptidyl aminopeptidase-like, C-terminal	2	0.0328893					2	2	-
534.	(IPR002717) Histone acetyltransferase domain, MYST-type	2	0.0328893	2	0.0284374	2	0.033151	0	0	GO:histone acetyltransferase activity ; GO:0004402 | GO:regulation of transcription, DNA-templated ; GO:0006355 | GO:histone acetylation ; GO:0016573
535.	(IPR012972) NLE	2	0.0328893	2	0.0284374	2	0.033151	0	0	-
536.	(IPR003961) Fibronectin type III	2	0.0328893	4	0.0568747	4	0.066302	-2	-2	GO:protein binding ; GO:0005515
537.	(IPR001365) Adenosine/AMP deaminase domain	2	0.0328893	2	0.0284374	2	0.033151	0	0	GO:deaminase activity ; GO:0019239
538.	(IPR017901) C-CAP/cofactor C-like domain	2	0.0328893	2	0.0284374	3	0.0497265	0	-1	-
539.	(IPR005172) CRC domain	2	0.0328893	3	0.0426561			-1	2	-
540.	(IPR011108) Zn-dependent metallo-hydrolase, RNA specificity domain	2	0.0328893	2	0.0284374	1	0.0165755	0	1	-
541.	(IPR002489) Glutamate synthase, alpha subunit, C-terminal	2	0.0328893	2	0.0284374			0	2	GO:oxidoreductase activity ; GO:0016491 | GO:oxidation-reduction process ; GO:0055114
542.	(IPR006096) Glutamate/phenylalanine/leucine/valine dehydrogenase, C-terminal	2	0.0328893	2	0.0284374	1	0.0165755	0	1	GO:oxidoreductase activity ; GO:0016491 | GO:cellular amino acid metabolic process ; GO:0006520 | GO:oxidation-reduction process ; GO:0055114
543.	(IPR008144) Guanylate kinase-like domain	2	0.0328893	2	0.0284374	2	0.033151	0	0	-
544.	(IPR035651) BipA, domain V	2	0.0328893	2	0.0284374			0	2	-
545.	(IPR007949) SDA1 domain	2	0.0328893	1	0.0142187	1	0.0165755	1	1	-
546.	(IPR001374) R3H domain	2	0.0328893	5	0.0710934	1	0.0165755	-3	1	GO:nucleic acid binding ; GO:0003676
547.	(IPR001054) Adenylyl cyclase class-3/4/guanylyl cyclase	2	0.0328893	1	0.0142187			1	2	GO:phosphorus-oxygen lyase activity ; GO:0016849 | GO:cyclic nucleotide biosynthetic process ; GO:0009190 | GO:intracellular signal transduction ; GO:0035556
548.	(IPR003892) Ubiquitin system component CUE	2	0.0328893					2	2	GO:protein binding ; GO:0005515
549.	(IPR005140) eRF1 domain 1/Pelota-like	2	0.0328893	2	0.0284374	1	0.0165755	0	1	-
550.	(IPR008139) Saposin B type domain	2	0.0328893	2	0.0284374	1	0.0165755	0	1	-
551.	(IPR013750) GHMP kinase, C-terminal domain	2	0.0328893	1	0.0142187	2	0.033151	1	0	-
552.	(IPR020059) Glutamyl/glutaminyl-tRNA synthetase, class Ib, anti-codon binding domain	2	0.0328893	2	0.0284374	2	0.033151	0	0	GO:nucleotide binding ; GO:0000166 | GO:aminoacyl-tRNA ligase activity ; GO:0004812 | GO:ATP binding ; GO:0005524 | GO:tRNA aminoacylation for protein translation ; GO:0006418 | GO:cytoplasm ; GO:0005737
553.	(IPR007856) Saposin-like type B, region 1	2	0.0328893	2	0.0284374	1	0.0165755	0	1	GO:lipid metabolic process ; GO:0006629
554.	(IPR006132) Aspartate/ornithine carbamoyltransferase, carbamoyl-P binding	2	0.0328893	2	0.0284374	2	0.033151	0	0	GO:carboxyl- or carbamoyltransferase activity ; GO:0016743 | GO:cellular amino acid metabolic process ; GO:0006520
555.	(IPR022674) Glucose-6-phosphate dehydrogenase, NAD-binding	2	0.0328893	2	0.0284374	2	0.033151	0	0	GO:glucose-6-phosphate dehydrogenase activity ; GO:0004345 | GO:NADP binding ; GO:0050661 | GO:glucose metabolic process ; GO:0006006 | GO:oxidation-reduction process ; GO:0055114
556.	(IPR005474) Transketolase, N-terminal	2	0.0328893	2	0.0284374	2	0.033151	0	0	-
557.	(IPR006380) Sucrose-phosphatase-like, N-terminal	2	0.0328893	3	0.0426561	1	0.0165755	-1	1	-
558.	(IPR024567) Ribonuclease HII/HIII domain	2	0.0328893	2	0.0284374	2	0.033151	0	0	-
559.	(IPR011263) DNA-directed RNA polymerase, RpoA/D/Rpb3-type	2	0.0328893	2	0.0284374	3	0.0497265	0	-1	GO:DNA-directed 5'-3' RNA polymerase activity ; GO:0003899 | GO:transcription, DNA-templated ; GO:0006351
560.	(IPR013209) Lipin/Ned1/Smp2 (LNS2)	2	0.0328893	1	0.0142187	1	0.0165755	1	1	-
561.	(IPR009022) Elongation factor G, domain III	2	0.0328893	2	0.0284374	2	0.033151	0	0	-
562.	(IPR002016) Haem peroxidase	2	0.0328893					2	2	GO:peroxidase activity ; GO:0004601 | GO:heme binding ; GO:0020037 | GO:response to oxidative stress ; GO:0006979 | GO:oxidation-reduction process ; GO:0055114
563.	(IPR020630) Tetrahydrofolate dehydrogenase/cyclohydrolase, catalytic domain	2	0.0328893	2	0.0284374	2	0.033151	0	0	GO:methylenetetrahydrofolate dehydrogenase (NADP+) activity ; GO:0004488 | GO:oxidation-reduction process ; GO:0055114
564.	(IPR006977) Yip1 domain	2	0.0328893	2	0.0284374	1	0.0165755	0	1	GO:membrane ; GO:0016020
565.	(IPR022648) Proliferating cell nuclear antigen, PCNA, N-terminal	2	0.0328893	2	0.0284374	2	0.033151	0	0	GO:DNA binding ; GO:0003677 | GO:regulation of DNA replication ; GO:0006275
566.	(IPR015865) Riboflavin kinase domain, bacterial/eukaryotic	2	0.0328893	1	0.0142187	1	0.0165755	1	1	GO:riboflavin kinase activity ; GO:0008531 | GO:riboflavin biosynthetic process ; GO:0009231
567.	(IPR011607) Methylglyoxal synthase-like domain	2	0.0328893	2	0.0284374	2	0.033151	0	0	-
568.	(IPR011146) HIT-like domain	2	0.0328893	3	0.0426561	1	0.0165755	-1	1	GO:catalytic activity ; GO:0003824
569.	(IPR041337) Heterogeneous nuclear ribonucleoprotein Q acidic domain	2	0.0328893					2	2	-
570.	(IPR015939) Fumarate reductase/succinate dehydrogenase flavoprotein-like, C-terminal	2	0.0328893	1	0.0142187	1	0.0165755	1	1	GO:oxidoreductase activity ; GO:0016491 | GO:oxidation-reduction process ; GO:0055114
571.	(IPR002569) Peptide methionine sulphoxide reductase MsrA	2	0.0328893	2	0.0284374	1	0.0165755	0	1	GO:peptide-methionine (S)-S-oxide reductase activity ; GO:0008113 | GO:oxidation-reduction process ; GO:0055114
572.	(IPR000031) PurE domain	2	0.0328893	2	0.0284374	1	0.0165755	0	1	GO:'de novo' IMP biosynthetic process ; GO:0006189
573.	(IPR013130) Ferric reductase transmembrane component-like domain	2	0.0328893	5	0.0710934	2	0.033151	-3	0	-
574.	(IPR041472) BL00235/CARNS1, N-terminal	2	0.0328893					2	2	-
575.	(IPR017941) Rieske [2Fe-2S] iron-sulphur domain	2	0.0328893	7	0.0995308	1	0.0165755	-5	1	GO:oxidoreductase activity ; GO:0016491 | GO:2 iron, 2 sulfur cluster binding ; GO:0051537 | GO:oxidation-reduction process ; GO:0055114
576.	(IPR002501) Pseudouridine synthase II, N-terminal	2	0.0328893	2	0.0284374	2	0.033151	0	0	GO:RNA processing ; GO:0006396
577.	(IPR015798) Copper amine oxidase, catalytic domain	2	0.0328893	2	0.0284374			0	2	GO:copper ion binding ; GO:0005507 | GO:primary amine oxidase activity ; GO:0008131 | GO:quinone binding ; GO:0048038 | GO:amine metabolic process ; GO:0009308 | GO:oxidation-reduction process ; GO:0055114
578.	(IPR041517) Protease Do-like, PDZ domain	2	0.0328893					2	2	-
579.	(IPR018222) Nuclear transport factor 2, eukaryote	2	0.0328893	2	0.0284374	2	0.033151	0	0	-
580.	(IPR000156) Ran binding domain	2	0.0328893	3	0.0426561	2	0.033151	-1	0	GO:intracellular transport ; GO:0046907
581.	(IPR015425) Formin, FH2 domain	2	0.0328893	4	0.0568747			-2	2	-
582.	(IPR028939) Pyrroline-5-carboxylate reductase, catalytic, N-terminal	2	0.0328893	2	0.0284374	3	0.0497265	0	-1	-
583.	(IPR024757) Cell division protein FtsZ, C-terminal	2	0.0328893	2	0.0284374	1	0.0165755	0	1	-
584.	(IPR006166) ERCC4 domain	2	0.0328893	2	0.0284374	2	0.033151	0	0	GO:DNA binding ; GO:0003677 | GO:nuclease activity ; GO:0004518
585.	(IPR001194) cDENN domain	2	0.0328893	2	0.0284374			0	2	-
586.	(IPR005120) UPF3 domain	2	0.0328893	1	0.0142187			1	2	-
587.	(IPR029036) Pyrroline-5-carboxylate reductase, dimerisation domain	2	0.0328893	2	0.0284374	1	0.0165755	0	1	-
588.	(IPR002735) Translation initiation factor IF2/IF5	2	0.0328893	2	0.0284374	2	0.033151	0	0	GO:translation initiation factor activity ; GO:0003743 | GO:translational initiation ; GO:0006413
589.	(IPR008269) Peptidase S16, Lon proteolytic domain	2	0.0328893	2	0.0284374	2	0.033151	0	0	GO:ATP-dependent peptidase activity ; GO:0004176 | GO:serine-type endopeptidase activity ; GO:0004252 | GO:proteolysis ; GO:0006508
590.	(IPR013150) Transcription factor TFIIB, cyclin-like domain	2	0.0328893	1	0.0142187	2	0.033151	1	0	GO:TBP-class protein binding ; GO:0017025
591.	(IPR002075) Nuclear transport factor 2	2	0.0328893	2	0.0284374	2	0.033151	0	0	-
592.	(IPR023115) Translation initiation factor IF- 2, domain 3	2	0.0328893	3	0.0426561	1	0.0165755	-1	1	-
593.	(IPR027989) Domain of unknown function DUF4461	2	0.0328893			1	0.0165755	2	1	-
594.	(IPR013506) DNA topoisomerase, type IIA, subunit B, domain 2	2	0.0328893	2	0.0284374	2	0.033151	0	0	GO:DNA binding ; GO:0003677 | GO:DNA topoisomerase type II (ATP-hydrolyzing) activity ; GO:0003918 | GO:ATP binding ; GO:0005524 | GO:DNA topological change ; GO:0006265
595.	(IPR001305) Heat shock protein DnaJ, cysteine-rich domain	2	0.0328893	2	0.0284374	1	0.0165755	0	1	GO:heat shock protein binding ; GO:0031072 | GO:unfolded protein binding ; GO:0051082
596.	(IPR001715) Calponin homology domain	2	0.0328893	2	0.0284374	2	0.033151	0	0	GO:protein binding ; GO:0005515
597.	(IPR020617) Thiolase, C-terminal	2	0.0328893	2	0.0284374	1	0.0165755	0	1	GO:transferase activity, transferring acyl groups other than amino-acyl groups ; GO:0016747
598.	(IPR001342) Homoserine dehydrogenase, catalytic	2	0.0328893	2	0.0284374	2	0.033151	0	0	GO:cellular amino acid metabolic process ; GO:0006520 | GO:oxidation-reduction process ; GO:0055114
599.	(IPR010674) Nucleolar GTP-binding protein 1, Rossman-fold domain	2	0.0328893	2	0.0284374	1	0.0165755	0	1	GO:GTP binding ; GO:0005525
600.	(IPR002575) Aminoglycoside phosphotransferase	2	0.0328893	3	0.0426561	2	0.033151	-1	0	-
601.	(IPR000010) Cystatin domain	2	0.0328893			1	0.0165755	2	1	GO:cysteine-type endopeptidase inhibitor activity ; GO:0004869
602.	(IPR007872) Zinc finger, DPH-type	2	0.0328893	2	0.0284374	1	0.0165755	0	1	-
603.	(IPR041366) Pre-PUA domain	2	0.0328893					2	2	-
604.	(IPR003582) ShKT domain	2	0.0328893	4	0.0568747	8	0.132604	-2	-6	-
605.	(IPR007646) RNA polymerase Rpb2, domain 4	2	0.0328893	2	0.0284374	1	0.0165755	0	1	GO:DNA binding ; GO:0003677 | GO:DNA-directed 5'-3' RNA polymerase activity ; GO:0003899 | GO:transcription, DNA-templated ; GO:0006351
606.	(IPR004113) FAD-linked oxidase, C-terminal	2	0.0328893	2	0.0284374	3	0.0497265	0	-1	GO:catalytic activity ; GO:0003824 | GO:flavin adenine dinucleotide binding ; GO:0050660
607.	(IPR011704) ATPase, dynein-related, AAA domain	2	0.0328893	5	0.0710934	5	0.0828775	-3	-3	GO:ATP binding ; GO:0005524 | GO:ATPase activity ; GO:0016887
608.	(IPR033705) Valyl tRNA synthetase, anticodon-binding domain	2	0.0328893	2	0.0284374	2	0.033151	0	0	-
609.	(IPR007135) Autophagy-related protein 3	2	0.0328893	2	0.0284374	1	0.0165755	0	1	-
610.	(IPR014830) Glycolipid transfer protein domain	2	0.0328893	2	0.0284374	1	0.0165755	0	1	GO:lipid transfer activity ; GO:0120013 | GO:intermembrane lipid transfer ; GO:0120009 | GO:cytoplasm ; GO:0005737
611.	(IPR016082) Ribosomal protein L30, ferredoxin-like fold domain	2	0.0328893	2	0.0284374	1	0.0165755	0	1	-
612.	(IPR019595) Domain of unknown function DUF2470	2	0.0328893	2	0.0284374			0	2	-
613.	(IPR027450) Alpha-ketoglutarate-dependent dioxygenase AlkB-like	2	0.0328893	2	0.0284374	5	0.0828775	0	-3	-
614.	(IPR001529) DNA-directed RNA polymerase, M/15kDa subunit	2	0.0328893	1	0.0142187	1	0.0165755	1	1	GO:transcription, DNA-templated ; GO:0006351
615.	(IPR020040) Ribosomal protein L6, alpha-beta domain	2	0.0328893	3	0.0426561	2	0.033151	-1	0	GO:structural constituent of ribosome ; GO:0003735 | GO:rRNA binding ; GO:0019843 | GO:translation ; GO:0006412 | GO:ribosome ; GO:0005840
616.	(IPR022675) Glucose-6-phosphate dehydrogenase, C-terminal	2	0.0328893	2	0.0284374	2	0.033151	0	0	GO:glucose-6-phosphate dehydrogenase activity ; GO:0004345 | GO:NADP binding ; GO:0050661 | GO:glucose metabolic process ; GO:0006006 | GO:oxidation-reduction process ; GO:0055114
617.	(IPR007148) Small-subunit processome, Utp12	2	0.0328893	2	0.0284374			0	2	-
618.	(IPR001341) Aspartate kinase	2	0.0328893	2	0.0284374	1	0.0165755	0	1	GO:aspartate kinase activity ; GO:0004072 | GO:cellular amino acid biosynthetic process ; GO:0008652
619.	(IPR011948) Dullard phosphatase domain, eukaryotic	2	0.0328893	2	0.0284374	2	0.033151	0	0	GO:phosphatase activity ; GO:0016791
620.	(IPR012990) Sec23/Sec24 beta-sandwich	2	0.0328893	3	0.0426561	2	0.033151	-1	0	-
621.	(IPR006909) Rad21/Rec8-like protein, C-terminal, eukaryotic	2	0.0328893	1	0.0142187			1	2	-
622.	(IPR019542) Enhancer of polycomb-like, N-terminal	2	0.0328893	2	0.0284374	1	0.0165755	0	1	-
623.	(IPR001059) Translation elongation factor P/YeiP, central	2	0.0328893	2	0.0284374	1	0.0165755	0	1	GO:translation elongation factor activity ; GO:0003746 | GO:translational elongation ; GO:0006414
624.	(IPR013791) RNA 3'-terminal phosphate cyclase, insert domain	2	0.0328893	2	0.0284374	1	0.0165755	0	1	-
625.	(IPR006595) CTLH, C-terminal LisH motif	2	0.0328893	4	0.0568747	4	0.066302	-2	-2	-
626.	(IPR007034) Ribosome biogenesis protein BMS1/TSR1, C-terminal	2	0.0328893	2	0.0284374	2	0.033151	0	0	-
627.	(IPR013830) SGNH hydrolase-type esterase domain	2	0.0328893	2	0.0284374	5	0.0828775	0	-3	-
628.	(IPR018149) Lysyl-tRNA synthetase, class II, C-terminal	2	0.0328893	2	0.0284374	2	0.033151	0	0	GO:nucleotide binding ; GO:0000166 | GO:lysine-tRNA ligase activity ; GO:0004824 | GO:ATP binding ; GO:0005524 | GO:lysyl-tRNA aminoacylation ; GO:0006430 | GO:cytoplasm ; GO:0005737
629.	(IPR002710) Dilute domain	2	0.0328893	3	0.0426561	1	0.0165755	-1	1	-
630.	(IPR022649) Proliferating cell nuclear antigen, PCNA, C-terminal	2	0.0328893	2	0.0284374	2	0.033151	0	0	GO:DNA binding ; GO:0003677 | GO:regulation of DNA replication ; GO:0006275
631.	(IPR013740) Redoxin	2	0.0328893	3	0.0426561			-1	2	GO:oxidoreductase activity ; GO:0016491
632.	(IPR012974) NOP5, N-terminal	2	0.0328893	2	0.0284374	2	0.033151	0	0	-
633.	(IPR032319) Polyribonucleotide 5'-hydroxyl-kinase Clp1, P-loop domain	2	0.0328893	2	0.0284374	1	0.0165755	0	1	-
634.	(IPR002646) Poly A polymerase, head domain	2	0.0328893	2	0.0284374	1	0.0165755	0	1	GO:RNA binding ; GO:0003723 | GO:nucleotidyltransferase activity ; GO:0016779 | GO:RNA processing ; GO:0006396
635.	(IPR002925) Dienelactone hydrolase	2	0.0328893			1	0.0165755	2	1	GO:hydrolase activity ; GO:0016787
636.	(IPR014048) Methylated-DNA-[protein]-cysteine S-methyltransferase, DNA binding	2	0.0328893	2	0.0284374	1	0.0165755	0	1	GO:catalytic activity ; GO:0003824 | GO:DNA repair ; GO:0006281
637.	(IPR040464) Inositol 1,3,4-trisphosphate 5/6-kinase, ATP-grasp domain	2	0.0328893					2	2	-
638.	(IPR003130) Dynamin GTPase effector	2	0.0328893	3	0.0426561	3	0.0497265	-1	-1	GO:GTPase activity ; GO:0003924 | GO:GTP binding ; GO:0005525
639.	(IPR005821) Ion transport domain	2	0.0328893	3	0.0426561	1	0.0165755	-1	1	GO:ion channel activity ; GO:0005216 | GO:ion transport ; GO:0006811 | GO:transmembrane transport ; GO:0055085 | GO:membrane ; GO:0016020
640.	(IPR041048) RuvB-like, AAA-lid domain	2	0.0328893					2	2	-
641.	(IPR001830) Glycosyl transferase, family 20	2	0.0328893	2	0.0284374	2	0.033151	0	0	GO:catalytic activity ; GO:0003824 | GO:trehalose biosynthetic process ; GO:0005992
642.	(IPR004100) ATPase, F1/V1/A1 complex, alpha/beta subunit, N-terminal domain	2	0.0328893	3	0.0426561	3	0.0497265	-1	-1	GO:ATP metabolic process ; GO:0046034 | GO:proton transmembrane transport ; GO:1902600
643.	(IPR006158) Cobalamin (vitamin B12)-binding domain	2	0.0328893	2	0.0284374	1	0.0165755	0	1	-
644.	(IPR008138) Saposin B type, region 2	2	0.0328893	2	0.0284374	1	0.0165755	0	1	-
645.	(IPR010918) PurM-like, C-terminal domain	2	0.0328893	2	0.0284374	2	0.033151	0	0	-
646.	(IPR004821) Cytidyltransferase-like domain	2	0.0328893	4	0.0568747	3	0.0497265	-2	-1	GO:catalytic activity ; GO:0003824 | GO:biosynthetic process ; GO:0009058
647.	(IPR002225) 3-beta hydroxysteroid dehydrogenase/isomerase	2	0.0328893	2	0.0284374	1	0.0165755	0	1	GO:3-beta-hydroxy-delta5-steroid dehydrogenase activity ; GO:0003854 | GO:oxidoreductase activity, acting on the CH-OH group of donors, NAD or NADP as acceptor ; GO:0016616 | GO:steroid biosynthetic process ; GO:0006694 | GO:oxidation-reduction process ; GO:0055114
648.	(IPR020058) Glutamyl/glutaminyl-tRNA synthetase, class Ib, catalytic domain	2	0.0328893	3	0.0426561	3	0.0497265	-1	-1	GO:aminoacyl-tRNA ligase activity ; GO:0004812 | GO:ATP binding ; GO:0005524 | GO:tRNA aminoacylation ; GO:0043039
649.	(IPR006982) Glutamate synthase, central-N	2	0.0328893	2	0.0284374			0	2	GO:glutamate synthase activity ; GO:0015930 | GO:nitrogen compound metabolic process ; GO:0006807 | GO:oxidation-reduction process ; GO:0055114
650.	(IPR003169) GYF domain	2	0.0328893	2	0.0284374	1	0.0165755	0	1	GO:protein binding ; GO:0005515
651.	(IPR018164) Alanyl-tRNA synthetase, class IIc, N-terminal	2	0.0328893	1	0.0142187	1	0.0165755	1	1	GO:nucleotide binding ; GO:0000166 | GO:alanine-tRNA ligase activity ; GO:0004813 | GO:ATP binding ; GO:0005524 | GO:alanyl-tRNA aminoacylation ; GO:0006419
652.	(IPR023362) PH-BEACH domain	2	0.0328893	1	0.0142187	2	0.033151	1	0	-
653.	(IPR001881) EGF-like calcium-binding domain	2	0.0328893	2	0.0284374	2	0.033151	0	0	GO:calcium ion binding ; GO:0005509
654.	(IPR007860) DNA mismatch repair protein MutS, connector domain	2	0.0328893	1	0.0142187			1	2	GO:ATP binding ; GO:0005524 | GO:mismatched DNA binding ; GO:0030983 | GO:mismatch repair ; GO:0006298
655.	(IPR005025) NADPH-dependent FMN reductase-like	2	0.0328893	1	0.0142187	1	0.0165755	1	1	GO:oxidoreductase activity ; GO:0016491
656.	(IPR013602) Dynein heavy chain, domain-2	2	0.0328893	2	0.0284374	3	0.0497265	0	-1	-
657.	(IPR015894) Guanylate-binding protein, N-terminal	2	0.0328893	2	0.0284374	3	0.0497265	0	-1	GO:GTPase activity ; GO:0003924 | GO:GTP binding ; GO:0005525
658.	(IPR012945) Tubulin binding cofactor C-like domain	2	0.0328893	2	0.0284374	2	0.033151	0	0	-
659.	(IPR000489) Pterin-binding domain	2	0.0328893	3	0.0426561	1	0.0165755	-1	1	GO:pteridine-containing compound metabolic process ; GO:0042558
660.	(IPR018955) Branched-chain alpha-ketoacid dehydrogenase kinase/Pyruvate dehydrogenase kinase, N-terminal	2	0.0328893	2	0.0284374	2	0.033151	0	0	-
661.	(IPR019844) Cold-shock (CSD) domain	2	0.0328893					2	2	-
662.	(IPR007198) Ssl1-like	2	0.0328893	1	0.0142187			1	2	-
663.	(IPR035699) Dynein heavy chain, hydrolytic ATP-binding dynein motor region	2	0.0328893					2	2	GO:ATP binding ; GO:0005524
664.	(IPR006677) tRNA intron endonuclease, catalytic domain-like	2	0.0328893	2	0.0284374	2	0.033151	0	0	GO:tRNA-intron endonuclease activity ; GO:0000213 | GO:tRNA splicing, via endonucleolytic cleavage and ligation ; GO:0006388
665.	(IPR006169) GTP1/OBG domain	2	0.0328893	2	0.0284374	1	0.0165755	0	1	-
666.	(IPR006221) Anthranilate synthase/para-aminobenzoate synthase like domain	2	0.0328893	2	0.0284374	1	0.0165755	0	1	-
667.	(IPR000999) Ribonuclease III domain	2	0.0328893	2	0.0284374			0	2	GO:ribonuclease III activity ; GO:0004525 | GO:RNA processing ; GO:0006396
668.	(IPR003388) Reticulon	2	0.0328893	2	0.0284374	2	0.033151	0	0	-
669.	(IPR026894) DNAJ-containing protein, X-domain	2	0.0328893	2	0.0284374			0	2	-
670.	(IPR005576) RNA polymerase Rpb7-like , N-terminal	2	0.0328893					2	2	GO:DNA-directed 5'-3' RNA polymerase activity ; GO:0003899 | GO:transcription, DNA-templated ; GO:0006351
671.	(IPR003018) GAF domain	2	0.0328893	2	0.0284374	1	0.0165755	0	1	GO:protein binding ; GO:0005515
672.	(IPR004044) K Homology domain, type 2	2	0.0328893	2	0.0284374			0	2	GO:RNA binding ; GO:0003723
673.	(IPR000257) Uroporphyrinogen decarboxylase (URO-D)	2	0.0328893	3	0.0426561	2	0.033151	-1	0	-
674.	(IPR014876) DEK, C-terminal	2	0.0328893	2	0.0284374	1	0.0165755	0	1	-
675.	(IPR014012) Helicase/SANT-associated domain	2	0.0328893	1	0.0142187			1	2	-
676.	(IPR000897) Signal recognition particle, SRP54 subunit, GTPase domain	2	0.0328893	4	0.0568747	2	0.033151	-2	0	GO:GTP binding ; GO:0005525 | GO:SRP-dependent cotranslational protein targeting to membrane ; GO:0006614
677.	(IPR001962) Asparagine synthase	2	0.0328893	2	0.0284374	2	0.033151	0	0	GO:asparagine synthase (glutamine-hydrolyzing) activity ; GO:0004066 | GO:asparagine biosynthetic process ; GO:0006529
678.	(IPR007173) D-arabinono-1,4-lactone oxidase	2	0.0328893	3	0.0426561	2	0.033151	-1	0	GO:D-arabinono-1,4-lactone oxidase activity ; GO:0003885 | GO:oxidation-reduction process ; GO:0055114 | GO:membrane ; GO:0016020
679.	(IPR005106) Aspartate/homoserine dehydrogenase, NAD-binding	2	0.0328893	2	0.0284374	2	0.033151	0	0	GO:oxidoreductase activity ; GO:0016491 | GO:NADP binding ; GO:0050661 | GO:oxidation-reduction process ; GO:0055114
680.	(IPR032678) tRNA synthetases class I, catalytic domain	2	0.0328893	2	0.0284374	3	0.0497265	0	-1	-
681.	(IPR020828) Glyceraldehyde 3-phosphate dehydrogenase, NAD(P) binding domain	2	0.0328893	3	0.0426561	1	0.0165755	-1	1	-
682.	(IPR022091) TATA element modulatory factor 1, TATA binding	2	0.0328893					2	2	-
683.	(IPR003100) PAZ domain	2	0.0328893	1	0.0142187			1	2	GO:protein binding ; GO:0005515
684.	(IPR033391) Fructose-1-6-bisphosphatase class I, N-terminal	2	0.0328893	5	0.0710934	3	0.0497265	-3	-1	-
685.	(IPR039187) Strawberry notch, AAA domain	2	0.0328893	2	0.0284374	2	0.033151	0	0	-
686.	(IPR000891) Pyruvate carboxyltransferase	2	0.0328893	2	0.0284374	2	0.033151	0	0	GO:catalytic activity ; GO:0003824
687.	(IPR013085) U1-C, C2H2-type zinc finger	2	0.0328893	2	0.0284374	1	0.0165755	0	1	GO:zinc ion binding ; GO:0008270
688.	(IPR008145) Guanylate kinase/L-type calcium channel beta subunit	2	0.0328893	2	0.0284374	2	0.033151	0	0	-
689.	(IPR033121) Peptidase family A1 domain	2	0.0328893	2	0.0284374	3	0.0497265	0	-1	-
690.	(IPR022666) Ribosomal Proteins L2, RNA binding domain	2	0.0328893	2	0.0284374	2	0.033151	0	0	GO:structural constituent of ribosome ; GO:0003735 | GO:translation ; GO:0006412 | GO:ribosome ; GO:0005840
691.	(IPR034907) Nucleoside diphosphate kinase-like domain	2	0.0328893	2	0.0284374	2	0.033151	0	0	-
692.	(IPR025640) GYF domain 2	2	0.0328893					2	2	-
693.	(IPR002205) DNA topoisomerase, type IIA, subunit A/C-terminal	2	0.0328893	2	0.0284374	2	0.033151	0	0	GO:DNA binding ; GO:0003677 | GO:DNA topoisomerase type II (ATP-hydrolyzing) activity ; GO:0003918 | GO:ATP binding ; GO:0005524 | GO:DNA topological change ; GO:0006265
694.	(IPR006805) Anthranilate synthase component I, N-terminal	2	0.0328893	2	0.0284374	3	0.0497265	0	-1	GO:biosynthetic process ; GO:0009058
695.	(IPR001024) PLAT/LH2 domain	2	0.0328893	2	0.0284374	1	0.0165755	0	1	GO:protein binding ; GO:0005515
696.	(IPR007117) Expansin, cellulose-binding-like domain	2	0.0328893	2	0.0284374	3	0.0497265	0	-1	-
697.	(IPR033464) CSN8/PSMD8/EIF3K	2	0.0328893	2	0.0284374	1	0.0165755	0	1	-
698.	(IPR000738) WHEP-TRS domain	2	0.0328893	2	0.0284374	1	0.0165755	0	1	GO:aminoacyl-tRNA ligase activity ; GO:0004812 | GO:ATP binding ; GO:0005524 | GO:tRNA aminoacylation for protein translation ; GO:0006418
699.	(IPR006196) RNA-binding domain, S1, IF1 type	2	0.0328893	3	0.0426561	2	0.033151	-1	0	GO:RNA binding ; GO:0003723 | GO:translation initiation factor activity ; GO:0003743 | GO:translational initiation ; GO:0006413
700.	(IPR003156) DHHA1 domain	2	0.0328893	1	0.0142187	1	0.0165755	1	1	GO:nucleic acid binding ; GO:0003676
701.	(IPR002483) PWI domain	2	0.0328893	2	0.0284374	2	0.033151	0	0	GO:mRNA processing ; GO:0006397
702.	(IPR023302) Peptidase S9A, N-terminal domain	2	0.0328893	3	0.0426561	13	0.215482	-1	-11	GO:serine-type endopeptidase activity ; GO:0004252 | GO:serine-type exopeptidase activity ; GO:0070008
703.	(IPR014009) PIK-related kinase	2	0.0328893	3	0.0426561	2	0.033151	-1	0	-
704.	(IPR007759) HB1/Asxl, restriction endonuclease HTH domain	2	0.0328893	2	0.0284374			0	2	GO:transcription, DNA-templated ; GO:0006351 | GO:regulation of transcription, DNA-templated ; GO:0006355
705.	(IPR005607) BSD domain	2	0.0328893	3	0.0426561			-1	2	-
706.	(IPR032828) tRNA nucleotidyltransferase/poly(A) polymerase, RNA and SrmB- binding domain	2	0.0328893	1	0.0142187			1	2	-
707.	(IPR005645) Serine hydrolase FSH	2	0.0328893	2	0.0284374	2	0.033151	0	0	-
708.	(IPR029903) RmlD-like substrate binding domain	2	0.0328893	2	0.0284374	1	0.0165755	0	1	-
709.	(IPR033443) Pentacotripeptide-repeat region of PRORP	2	0.0328893	5	0.0710934	4	0.066302	-3	-2	-
710.	(IPR025718) Histone deacetylase complex subunit SAP30, Sin3 binding domain	2	0.0328893	2	0.0284374	2	0.033151	0	0	GO:protein binding ; GO:0005515
711.	(IPR006674) HD domain	2	0.0328893	2	0.0284374	2	0.033151	0	0	-
712.	(IPR009025) DNA-directed RNA polymerase, RBP11-like dimerisation domain	2	0.0328893	2	0.0284374	2	0.033151	0	0	GO:protein dimerization activity ; GO:0046983 | GO:transcription, DNA-templated ; GO:0006351
713.	(IPR011063) tRNA(Ile)-lysidine/2-thiocytidine synthase, N-terminal	2	0.0328893	2	0.0284374	1	0.0165755	0	1	-
714.	(IPR006109) Glycerol-3-phosphate dehydrogenase, NAD-dependent, C-terminal	2	0.0328893	2	0.0284374	2	0.033151	0	0	GO:glycerol-3-phosphate dehydrogenase [NAD+] activity ; GO:0004367 | GO:carbohydrate metabolic process ; GO:0005975 | GO:oxidation-reduction process ; GO:0055114
715.	(IPR011128) Glycerol-3-phosphate dehydrogenase, NAD-dependent, N-terminal	2	0.0328893	2	0.0284374	1	0.0165755	0	1	GO:oxidoreductase activity, acting on the CH-OH group of donors, NAD or NADP as acceptor ; GO:0016616 | GO:NAD binding ; GO:0051287 | GO:glycerol-3-phosphate catabolic process ; GO:0046168 | GO:oxidation-reduction process ; GO:0055114
716.	(IPR007209) RNase L inhibitor RLI, possible metal-binding domain	2	0.0328893	2	0.0284374	2	0.033151	0	0	-
717.	(IPR015413) Methionyl/Leucyl tRNA synthetase	2	0.0328893	4	0.0568747	5	0.0828775	-2	-3	GO:nucleotide binding ; GO:0000166 | GO:aminoacyl-tRNA ligase activity ; GO:0004812 | GO:ATP binding ; GO:0005524 | GO:tRNA aminoacylation for protein translation ; GO:0006418
718.	(IPR007201) Mei2/Mei2-like, C-terminal RNA recognition motif	2	0.0328893	2	0.0284374	2	0.033151	0	0	-
719.	(IPR022617) Rad60/SUMO-like domain	2	0.0328893	1	0.0142187	2	0.033151	1	0	-
720.	(IPR007379) Tim44-like domain	2	0.0328893	2	0.0284374	1	0.0165755	0	1	-
721.	(IPR040637) 60S ribosomal protein L10P, insertion domain	2	0.0328893					2	2	-
722.	(IPR002550) CNNM, transmembrane domain	2	0.0328893	2	0.0284374	2	0.033151	0	0	-
723.	(IPR006151) Quinate/shikimate 5-dehydrogenase/glutamyl-tRNA reductase	2	0.0328893	2	0.0284374			0	2	-
724.	(IPR033133) Pumilio homology domain	2	0.0328893	2	0.0284374	2	0.033151	0	0	GO:RNA binding ; GO:0003723
725.	(IPR024766) Zinc finger, RING-H2-type	2	0.0328893	1	0.0142187			1	2	GO:zinc ion binding ; GO:0008270
726.	(IPR040445) Potassium channel, inwardly rectifying, transmembrane domain	2	0.0328893					2	2	-
727.	(IPR000237) GRIP domain	2	0.0328893	2	0.0284374	2	0.033151	0	0	-
728.	(IPR005844) Alpha-D-phosphohexomutase, alpha/beta/alpha domain I	2	0.0328893	2	0.0284374	1	0.0165755	0	1	GO:intramolecular transferase activity, phosphotransferases ; GO:0016868 | GO:carbohydrate metabolic process ; GO:0005975
729.	(IPR013029) YchF, C-terminal domain	2	0.0328893	2	0.0284374	2	0.033151	0	0	-
730.	(IPR010541) Domain of unknown function DUF1115	2	0.0328893	1	0.0142187	2	0.033151	1	0	-
731.	(IPR014044) CAP domain	2	0.0328893	2	0.0284374	1	0.0165755	0	1	-
732.	(IPR006083) Phosphoribulokinase/uridine kinase	2	0.0328893	4	0.0568747	3	0.0497265	-2	-1	GO:ATP binding ; GO:0005524 | GO:kinase activity ; GO:0016301
733.	(IPR001721) Threonine dehydratase, ACT-like domain	2	0.0328893	2	0.0284374	2	0.033151	0	0	-
734.	(IPR003307) W2 domain	2	0.0328893	3	0.0426561	2	0.033151	-1	0	GO:protein binding ; GO:0005515
735.	(IPR000757) Glycoside hydrolase family 16	2	0.0328893	3	0.0426561	3	0.0497265	-1	-1	GO:hydrolase activity, hydrolyzing O-glycosyl compounds ; GO:0004553 | GO:carbohydrate metabolic process ; GO:0005975
736.	(IPR006176) 3-hydroxyacyl-CoA dehydrogenase, NAD binding	2	0.0328893	2	0.0284374	2	0.033151	0	0	GO:3-hydroxyacyl-CoA dehydrogenase activity ; GO:0003857 | GO:oxidoreductase activity ; GO:0016491 | GO:fatty acid metabolic process ; GO:0006631 | GO:oxidation-reduction process ; GO:0055114
737.	(IPR005097) Saccharopine dehydrogenase, NADP binding domain	2	0.0328893	2	0.0284374	2	0.033151	0	0	GO:oxidoreductase activity ; GO:0016491 | GO:oxidation-reduction process ; GO:0055114
738.	(IPR002932) Glutamate synthase domain	2	0.0328893	2	0.0284374	1	0.0165755	0	1	GO:glutamate synthase activity ; GO:0015930 | GO:oxidoreductase activity, acting on the CH-NH2 group of donors ; GO:0016638 | GO:glutamate biosynthetic process ; GO:0006537 | GO:oxidation-reduction process ; GO:0055114
739.	(IPR005720) Dihydroorotate dehydrogenase domain	2	0.0328893	2	0.0284374	4	0.066302	0	-2	GO:oxidoreductase activity, acting on the CH-CH group of donors ; GO:0016627 | GO:oxidation-reduction process ; GO:0055114 | GO:cytoplasm ; GO:0005737
740.	(IPR000819) Peptidase M17, leucyl aminopeptidase, C-terminal	2	0.0328893	3	0.0426561	1	0.0165755	-1	1	GO:aminopeptidase activity ; GO:0004177 | GO:proteolysis ; GO:0006508 | GO:intracellular ; GO:0005622
741.	(IPR001915) Peptidase M48	2	0.0328893	2	0.0284374	2	0.033151	0	0	GO:metalloendopeptidase activity ; GO:0004222 | GO:proteolysis ; GO:0006508
742.	(IPR013584) RAP domain	2	0.0328893	3	0.0426561	2	0.033151	-1	0	-
743.	(IPR022643) Orn/DAP/Arg decarboxylase 2, C-terminal	2	0.0328893	2	0.0284374	2	0.033151	0	0	GO:catalytic activity ; GO:0003824
744.	(IPR012466) NECAP, PHear domain	2	0.0328893	2	0.0284374			0	2	GO:endocytosis ; GO:0006897 | GO:membrane ; GO:0016020
745.	(IPR013979) Translation initiation factor, beta propellor-like domain	2	0.0328893	2	0.0284374	2	0.033151	0	0	-
746.	(IPR005162) Retrotransposon gag domain	2	0.0328893					2	2	-
747.	(IPR008847) Suppressor of forked	2	0.0328893	1	0.0142187	2	0.033151	1	0	GO:mRNA processing ; GO:0006397 | GO:nucleus ; GO:0005634
748.	(IPR032632) Peptidase M16, middle/third domain	2	0.0328893	2	0.0284374	1	0.0165755	0	1	-
749.	(IPR024969) Rpn11/EIF3F, C-terminal	2	0.0328893	4	0.0568747	3	0.0497265	-2	-1	-
750.	(IPR013601) FAE1/Type III polyketide synthase-like protein	2	0.0328893	2	0.0284374	2	0.033151	0	0	GO:transferase activity, transferring acyl groups other than amino-acyl groups ; GO:0016747 | GO:fatty acid biosynthetic process ; GO:0006633 | GO:membrane ; GO:0016020
751.	(IPR001950) SUI1 domain	2	0.0328893	3	0.0426561	3	0.0497265	-1	-1	GO:translation initiation factor activity ; GO:0003743 | GO:translational initiation ; GO:0006413
752.	(IPR001670) Alcohol dehydrogenase, iron-type/glycerol dehydrogenase GldA	2	0.0328893	1	0.0142187			1	2	GO:oxidoreductase activity ; GO:0016491 | GO:metal ion binding ; GO:0046872 | GO:oxidation-reduction process ; GO:0055114
753.	(IPR039010) Synaptotagmin, SMP domain	2	0.0328893	1	0.0142187	2	0.033151	1	0	-
754.	(IPR001075) NIF system FeS cluster assembly, NifU, C-terminal	2	0.0328893	3	0.0426561	2	0.033151	-1	0	GO:iron ion binding ; GO:0005506 | GO:iron-sulfur cluster binding ; GO:0051536 | GO:iron-sulfur cluster assembly ; GO:0016226
755.	(IPR007641) RNA polymerase Rpb2, domain 7	2	0.0328893	3	0.0426561	3	0.0497265	-1	-1	GO:DNA binding ; GO:0003677 | GO:DNA-directed 5'-3' RNA polymerase activity ; GO:0003899 | GO:transcription, DNA-templated ; GO:0006351
756.	(IPR007526) SWIRM domain	2	0.0328893	3	0.0426561	1	0.0165755	-1	1	GO:protein binding ; GO:0005515
757.	(IPR008580) PPPDE putative peptidase domain	2	0.0328893	2	0.0284374	1	0.0165755	0	1	-
758.	(IPR005141) eRF1 domain 2	2	0.0328893	2	0.0284374	1	0.0165755	0	1	-
759.	(IPR012280) Semialdehyde dehydrogenase, dimerisation domain	2	0.0328893	2	0.0284374	3	0.0497265	0	-1	GO:oxidoreductase activity, acting on the aldehyde or oxo group of donors, NAD or NADP as acceptor ; GO:0016620 | GO:protein dimerization activity ; GO:0046983 | GO:cellular amino acid biosynthetic process ; GO:0008652
760.	(IPR014730) Electron transfer flavoprotein, alpha/beta-subunit, N-terminal	2	0.0328893	2	0.0284374	2	0.033151	0	0	-
761.	(IPR013650) ATP-grasp fold, succinyl-CoA synthetase-type	2	0.0328893	1	0.0142187	2	0.033151	1	0	-
762.	(IPR006767) Cwf19-like protein, C-terminal domain-2	2	0.0328893	2	0.0284374	2	0.033151	0	0	-
763.	(IPR011262) DNA-directed RNA polymerase, insert domain	2	0.0328893	2	0.0284374	2	0.033151	0	0	GO:DNA-directed 5'-3' RNA polymerase activity ; GO:0003899 | GO:protein dimerization activity ; GO:0046983 | GO:transcription, DNA-templated ; GO:0006351
764.	(IPR022998) Thiamine phosphate synthase/TenI	2	0.0328893	2	0.0284374	1	0.0165755	0	1	-
765.	(IPR002625) Smr domain	2	0.0328893	1	0.0142187	1	0.0165755	1	1	-
766.	(IPR031691) Lipoyl synthase, N-terminal	2	0.0328893	2	0.0284374	3	0.0497265	0	-1	-
767.	(IPR006768) Cwf19-like, C-terminal domain-1	2	0.0328893	2	0.0284374			0	2	-
768.	(IPR007865) Aminopeptidase P, N-terminal	2	0.0328893	2	0.0284374	1	0.0165755	0	1	GO:aminopeptidase activity ; GO:0004177 | GO:manganese ion binding ; GO:0030145
769.	(IPR002319) Phenylalanyl-tRNA synthetase	2	0.0328893	2	0.0284374	1	0.0165755	0	1	GO:tRNA binding ; GO:0000049 | GO:aminoacyl-tRNA ligase activity ; GO:0004812 | GO:ATP binding ; GO:0005524 | GO:tRNA aminoacylation ; GO:0043039
770.	(IPR016073) SKP1 component, POZ domain	2	0.0328893	2	0.0284374	2	0.033151	0	0	GO:ubiquitin-dependent protein catabolic process ; GO:0006511
771.	(IPR023797) RNA 3'-terminal phosphate cyclase domain	2	0.0328893	2	0.0284374	1	0.0165755	0	1	-
772.	(IPR033728) Threonine-tRNA ligase catalytic core domain	2	0.0328893	2	0.0284374	2	0.033151	0	0	-
773.	(IPR004521) Uncharacterised domain CHP00451	2	0.0328893	2	0.0284374	2	0.033151	0	0	GO:RNA binding ; GO:0003723
774.	(IPR020097) Pseudouridine synthase I, TruA, alpha/beta domain	2	0.0328893	2	0.0284374	2	0.033151	0	0	GO:RNA binding ; GO:0003723 | GO:pseudouridine synthase activity ; GO:0009982 | GO:pseudouridine synthesis ; GO:0001522 | GO:RNA modification ; GO:0009451
775.	(IPR006861) Hyaluronan/mRNA-binding protein	2	0.0328893					2	2	-
776.	(IPR023584) Ribosome recycling factor domain	2	0.0328893	2	0.0284374	1	0.0165755	0	1	-
777.	(IPR020616) Thiolase, N-terminal	2	0.0328893	2	0.0284374	2	0.033151	0	0	GO:transferase activity, transferring acyl groups other than amino-acyl groups ; GO:0016747
778.	(IPR003616) Post-SET domain	2	0.0328893	5	0.0710934	4	0.066302	-3	-2	-
779.	(IPR000534) Semialdehyde dehydrogenase, NAD-binding	2	0.0328893	2	0.0284374	2	0.033151	0	0	GO:oxidoreductase activity, acting on the aldehyde or oxo group of donors, NAD or NADP as acceptor ; GO:0016620 | GO:NAD binding ; GO:0051287 | GO:oxidation-reduction process ; GO:0055114
780.	(IPR003140) Phospholipase/carboxylesterase/thioesterase	2	0.0328893	3	0.0426561	1	0.0165755	-1	1	GO:hydrolase activity ; GO:0016787
781.	(IPR003953) FAD-dependent oxidoreductase 2, FAD binding domain	2	0.0328893	2	0.0284374	1	0.0165755	0	1	-
782.	(IPR000361) FeS cluster biogenesis	2	0.0328893	3	0.0426561	1	0.0165755	-1	1	-
783.	(IPR040463) BAP29/BAP31, transmembrane domain	2	0.0328893					2	2	-
784.	(IPR027815) 10TM putative phosphate transporter, cytosolic domain	2	0.0328893	3	0.0426561	1	0.0165755	-1	1	-
785.	(IPR020829) Glyceraldehyde 3-phosphate dehydrogenase, catalytic domain	2	0.0328893	3	0.0426561	1	0.0165755	-1	1	GO:oxidoreductase activity, acting on the aldehyde or oxo group of donors, NAD or NADP as acceptor ; GO:0016620 | GO:oxidation-reduction process ; GO:0055114
786.	(IPR039512) RCHY1, zinc-ribbon	2	0.0328893					2	2	-
787.	(IPR041588) Integrase zinc-binding domain	2	0.0328893					2	2	-
788.	(IPR001347) Sugar isomerase (SIS)	2	0.0328893	2	0.0284374	3	0.0497265	0	-1	-
789.	(IPR023577) CYTH domain	2	0.0328893	2	0.0284374	2	0.033151	0	0	-
790.	(IPR002379) V-ATPase proteolipid subunit C-like domain	2	0.0328893	1	0.0142187	2	0.033151	1	0	GO:proton transmembrane transporter activity ; GO:0015078 | GO:proton-transporting two-sector ATPase complex, proton-transporting domain ; GO:0033177
791.	(IPR006692) Coatomer, WD associated region	2	0.0328893	2	0.0284374			0	2	GO:structural molecule activity ; GO:0005198 | GO:intracellular protein transport ; GO:0006886 | GO:vesicle-mediated transport ; GO:0016192 | GO:membrane coat ; GO:0030117
792.	(IPR001910) Inosine/uridine-preferring nucleoside hydrolase domain	2	0.0328893	2	0.0284374	2	0.033151	0	0	-
793.	(IPR007647) RNA polymerase Rpb2, domain 5	2	0.0328893	2	0.0284374	1	0.0165755	0	1	GO:transcription, DNA-templated ; GO:0006351
794.	(IPR007529) Zinc finger, HIT-type	2	0.0328893	2	0.0284374	1	0.0165755	0	1	-
795.	(IPR002500) Phosphoadenosine phosphosulphate reductase	2	0.0328893	2	0.0284374	2	0.033151	0	0	GO:catalytic activity ; GO:0003824
796.	(IPR000683) Oxidoreductase, N-terminal	2	0.0328893	3	0.0426561	2	0.033151	-1	0	GO:oxidoreductase activity ; GO:0016491
797.	(IPR041706) YchF, N-terminal	2	0.0328893					2	2	-
798.	(IPR025564) Cyanobacterial aminoacyl-tRNA synthetase, CAAD domain	2	0.0328893	2	0.0284374			0	2	-
799.	(IPR010400) PITH domain	2	0.0328893	2	0.0284374	2	0.033151	0	0	-
800.	(IPR018944) DNA polymerase lambda, fingers domain	2	0.0328893	1	0.0142187			1	2	GO:DNA binding ; GO:0003677 | GO:DNA polymerase activity ; GO:0034061 | GO:nucleus ; GO:0005634
801.	(IPR000938) CAP Gly-rich domain	2	0.0328893	2	0.0284374	2	0.033151	0	0	-
802.	(IPR025723) Anion-transporting ATPase-like domain	2	0.0328893	2	0.0284374	1	0.0165755	0	1	-
803.	(IPR017921) Zinc finger, CTCHY-type	2	0.0328893	2	0.0284374	2	0.033151	0	0	-
804.	(IPR022669) Ribosomal protein L2, C-terminal	2	0.0328893	2	0.0284374	2	0.033151	0	0	GO:structural constituent of ribosome ; GO:0003735 | GO:translation ; GO:0006412 | GO:ribosome ; GO:0005840
805.	(IPR013955) Replication factor A, C-terminal	2	0.0328893	2	0.0284374	1	0.0165755	0	1	-
806.	(IPR012850) Alpha-amylase, C-terminal beta-sheet	2	0.0328893	2	0.0284374	1	0.0165755	0	1	GO:alpha-amylase activity ; GO:0004556 | GO:calcium ion binding ; GO:0005509 | GO:carbohydrate metabolic process ; GO:0005975
807.	(IPR002715) Nascent polypeptide-associated complex NAC domain	2	0.0328893	2	0.0284374	2	0.033151	0	0	-
808.	(IPR013185) Translation elongation factor, KOW-like	2	0.0328893	2	0.0284374	1	0.0165755	0	1	-
809.	(IPR015847) Exoribonuclease, phosphorolytic domain 2	2	0.0328893	5	0.0710934	3	0.0497265	-3	-1	-
810.	(IPR034922) RNA exonuclease 1-like, exonuclease domain	2	0.0328893	2	0.0284374	1	0.0165755	0	1	-
811.	(IPR002616) tRNA-guanine(15) transglycosylase-like	2	0.0328893	1	0.0142187	1	0.0165755	1	1	-
812.	(IPR024610) Inhibitor of growth protein, N-terminal histone-binding	2	0.0328893	2	0.0284374	2	0.033151	0	0	-
813.	(IPR032691) Guanine nucleotide exchange factor, N-terminal	2	0.0328893	3	0.0426561			-1	2	-
814.	(IPR003729) Bifunctional nuclease domain	2	0.0328893	2	0.0284374	1	0.0165755	0	1	GO:nuclease activity ; GO:0004518
815.	(IPR015365) Elongation factor P, C-terminal	2	0.0328893	2	0.0284374	1	0.0165755	0	1	GO:peptide biosynthetic process ; GO:0043043 | GO:cytoplasm ; GO:0005737
816.	(IPR021255) Putative auto-transporter adhesin, head GIN domain	2	0.0328893					2	2	-
817.	(IPR002938) FAD-binding domain	2	0.0328893	5	0.0710934	2	0.033151	-3	0	GO:FAD binding ; GO:0071949
818.	(IPR013747) 3-Oxoacyl-[acyl-carrier-protein (ACP)] synthase III, C-terminal	2	0.0328893	3	0.0426561	2	0.033151	-1	0	-
819.	(IPR019572) Ubiquitin-activating enzyme, catalytic cysteine domain	2	0.0328893	2	0.0284374	2	0.033151	0	0	-
820.	(IPR003726) Homocysteine-binding domain	2	0.0328893	1	0.0142187	1	0.0165755	1	1	-
821.	(IPR001098) DNA-directed DNA polymerase, family A, palm domain	2	0.0328893	1	0.0142187	1	0.0165755	1	1	GO:DNA binding ; GO:0003677 | GO:DNA-directed DNA polymerase activity ; GO:0003887 | GO:DNA replication ; GO:0006260
822.	(IPR002059) Cold-shock protein, DNA-binding	2	0.0328893	2	0.0284374	1	0.0165755	0	1	GO:nucleic acid binding ; GO:0003676
823.	(IPR020850) GTPase effector domain	2	0.0328893	3	0.0426561	3	0.0497265	-1	-1	-
824.	(IPR016071) Staphylococcal nuclease (SNase-like), OB-fold	2	0.0328893	2	0.0284374	1	0.0165755	0	1	-
825.	(IPR001578) Peptidase C12, ubiquitin carboxyl-terminal hydrolase	2	0.0328893	2	0.0284374	2	0.033151	0	0	GO:thiol-dependent ubiquitin-specific protease activity ; GO:0004843 | GO:ubiquitin-dependent protein catabolic process ; GO:0006511 | GO:intracellular ; GO:0005622
826.	(IPR024585) Domain of unknown function DUF3385, target of rapamycin protein	1	0.0164447	1	0.0142187	1	0.0165755	0	0	-
827.	(IPR013644) 1-deoxy-D-xylulose 5-phosphate reductoisomerase, C-terminal	1	0.0164447			1	0.0165755	1	0	GO:protein binding ; GO:0005515
828.	(IPR004223) Vitamin B12-dependent methionine synthase, activation domain	1	0.0164447	1	0.0142187	1	0.0165755	0	0	GO:methionine synthase activity ; GO:0008705 | GO:methionine biosynthetic process ; GO:0009086
829.	(IPR029315) FANCI solenoid 2 domain	1	0.0164447					1	1	-
830.	(IPR003382) Flavoprotein	1	0.0164447	1	0.0142187			0	1	GO:catalytic activity ; GO:0003824
831.	(IPR007191) Sec8 exocyst complex component specific domain	1	0.0164447	1	0.0142187	1	0.0165755	0	0	GO:vesicle docking involved in exocytosis ; GO:0006904 | GO:exocyst ; GO:0000145
832.	(IPR022672) Hexokinase, N-terminal	1	0.0164447	1	0.0142187			0	1	GO:ATP binding ; GO:0005524 | GO:phosphotransferase activity, alcohol group as acceptor ; GO:0016773 | GO:carbohydrate metabolic process ; GO:0005975
833.	(IPR024956) tRNAHis guanylyltransferase catalytic domain	1	0.0164447	1	0.0142187	1	0.0165755	0	0	GO:magnesium ion binding ; GO:0000287 | GO:tRNA guanylyltransferase activity ; GO:0008193 | GO:tRNA modification ; GO:0006400
834.	(IPR019452) Vacuolar sorting protein 39/Transforming growth factor beta receptor-associated domain 1	1	0.0164447	1	0.0142187	1	0.0165755	0	0	-
835.	(IPR002821) Hydantoinase A/oxoprolinase	1	0.0164447	1	0.0142187	2	0.033151	0	-1	GO:hydrolase activity ; GO:0016787
836.	(IPR010820) UBA-like domain DUF1421	1	0.0164447	1	0.0142187	1	0.0165755	0	0	-
837.	(IPR029344) Histone RNA hairpin-binding protein, RNA-binding domain	1	0.0164447	1	0.0142187	1	0.0165755	0	0	GO:RNA binding ; GO:0003723
838.	(IPR010513) KEN domain	1	0.0164447	1	0.0142187			0	1	GO:ribonuclease activity ; GO:0004540 | GO:mRNA processing ; GO:0006397
839.	(IPR040773) 26S proteasome regulatory subunit Rpn6, N-terminal	1	0.0164447					1	1	-
840.	(IPR040707) Phosphoribosylformylglycinamidine synthase, N-terminal	1	0.0164447					1	1	-
841.	(IPR013115) Histidine biosynthesis HisG, C-terminal	1	0.0164447	1	0.0142187	1	0.0165755	0	0	GO:magnesium ion binding ; GO:0000287 | GO:ATP phosphoribosyltransferase activity ; GO:0003879 | GO:histidine biosynthetic process ; GO:0000105 | GO:cytoplasm ; GO:0005737
842.	(IPR015211) Peptidase M1, leukotriene A4 hydrolase/aminopeptidase C-terminal	1	0.0164447	1	0.0142187	1	0.0165755	0	0	GO:metallopeptidase activity ; GO:0008237 | GO:zinc ion binding ; GO:0008270
843.	(IPR029347) Raptor, N-terminal CASPase-like domain	1	0.0164447	1	0.0142187	1	0.0165755	0	0	-
844.	(IPR030484) Serine/threonine-protein kinase Rio2	1	0.0164447	1	0.0142187	1	0.0165755	0	0	GO:protein kinase activity ; GO:0004672
845.	(IPR033709) Isoleucyl tRNA synthetase type 2, anticodon-binding domain	1	0.0164447	1	0.0142187	1	0.0165755	0	0	GO:tRNA binding ; GO:0000049
846.	(IPR007471) N-end aminoacyl transferase, N-terminal	1	0.0164447	1	0.0142187	1	0.0165755	0	0	GO:arginyltransferase activity ; GO:0004057 | GO:protein arginylation ; GO:0016598
847.	(IPR014881) Nin one binding (NOB1) Zn-ribbon-like	1	0.0164447	1	0.0142187	1	0.0165755	0	0	-
848.	(IPR005160) Ku70/Ku80 C-terminal arm	1	0.0164447			1	0.0165755	1	0	GO:DNA binding ; GO:0003677 | GO:double-strand break repair via nonhomologous end joining ; GO:0006303
849.	(IPR026992) Non-haem dioxygenase N-terminal domain	1	0.0164447	1	0.0142187			0	1	-
850.	(IPR019010) Eukaryotic translation initiation factor 3 subunit E, N-terminal	1	0.0164447	1	0.0142187	1	0.0165755	0	0	-
851.	(IPR024603) COG complex component, COG2, C-terminal	1	0.0164447	1	0.0142187	1	0.0165755	0	0	-
852.	(IPR033468) Metaxin, glutathione S-transferase domain	1	0.0164447	1	0.0142187			0	1	-
853.	(IPR017898) Vacuolar protein sorting-associated, VPS28, N-terminal	1	0.0164447	1	0.0142187	1	0.0165755	0	0	-
854.	(IPR041995) Kin17, KOW domain	1	0.0164447					1	1	-
855.	(IPR032041) Paf1 complex subunit Cdc73, N-terminal domain	1	0.0164447	1	0.0142187			0	1	-
856.	(IPR024286) Domain of unknown function DUF3700	1	0.0164447	1	0.0142187			0	1	-
857.	(IPR013881) Pre-mRNA-splicing factor 3	1	0.0164447	1	0.0142187			0	1	-
858.	(IPR002420) Phosphatidylinositol 3-kinase, C2 domain	1	0.0164447	1	0.0142187			0	1	-
859.	(IPR032697) Squalene cyclase, N-terminal	1	0.0164447	1	0.0142187	1	0.0165755	0	0	-
860.	(IPR040233) Domain of unknown function DUF2052	1	0.0164447					1	1	-
861.	(IPR002872) Proline dehydrogenase domain	1	0.0164447	1	0.0142187	1	0.0165755	0	0	-
862.	(IPR031331) Neutral/alkaline non-lysosomal ceramidase, C-terminal	1	0.0164447	1	0.0142187	1	0.0165755	0	0	-
863.	(IPR035649) EFG, domain V	1	0.0164447	1	0.0142187	2	0.033151	0	-1	-
864.	(IPR032696) Squalene cyclase, C-terminal	1	0.0164447	1	0.0142187	1	0.0165755	0	0	-
865.	(IPR000519) P-type trefoil domain	1	0.0164447	1	0.0142187	1	0.0165755	0	0	-
866.	(IPR006098) Methylmalonyl-CoA mutase, alpha chain, catalytic	1	0.0164447	1	0.0142187	1	0.0165755	0	0	GO:methylmalonyl-CoA mutase activity ; GO:0004494 | GO:cobalamin binding ; GO:0031419
867.	(IPR032198) E2F transcription factor, CC-MB domain	1	0.0164447					1	1	GO:protein dimerization activity ; GO:0046983
868.	(IPR025721) Exosome complex component, N-terminal domain	1	0.0164447	1	0.0142187	1	0.0165755	0	0	-
869.	(IPR032630) P-type ATPase, C-terminal	1	0.0164447	1	0.0142187	1	0.0165755	0	0	-
870.	(IPR011430) Down-regulated-in-metastasis protein	1	0.0164447	1	0.0142187	1	0.0165755	0	0	-
871.	(IPR012955) CASP, C-terminal	1	0.0164447	1	0.0142187			0	1	GO:intra-Golgi vesicle-mediated transport ; GO:0006891 | GO:integral component of Golgi membrane ; GO:0030173
872.	(IPR041997) Ribosomal Protein L6, KOW domain	1	0.0164447					1	1	-
873.	(IPR011421) BCNT-C domain	1	0.0164447	1	0.0142187	1	0.0165755	0	0	-
874.	(IPR019315) Multiple myeloma tumor-associated protein 2-like, N-terminal	1	0.0164447					1	1	-
875.	(IPR021983) PRP8 domain IV core	1	0.0164447	1	0.0142187	1	0.0165755	0	0	-
876.	(IPR012988) Ribosomal protein L30, N-terminal	1	0.0164447	1	0.0142187	1	0.0165755	0	0	-
877.	(IPR007371) Thiamin pyrophosphokinase, catalytic domain	1	0.0164447	1	0.0142187	1	0.0165755	0	0	GO:thiamine diphosphokinase activity ; GO:0004788 | GO:ATP binding ; GO:0005524 | GO:thiamine diphosphate biosynthetic process ; GO:0009229
878.	(IPR040661) Leucine zipper with capping helix domain	1	0.0164447					1	1	-
879.	(IPR009723) Pop1, N-terminal	1	0.0164447	1	0.0142187			0	1	-
880.	(IPR025876) Trafficking protein particle complex subunit 11, C-terminal	1	0.0164447					1	1	-
881.	(IPR028146) Glucosidase II beta subunit, N-terminal	1	0.0164447	1	0.0142187	1	0.0165755	0	0	-
882.	(IPR032305) GTP-binding protein, middle domain	1	0.0164447	1	0.0142187			0	1	-
883.	(IPR031774) SF3A3 domain	1	0.0164447	1	0.0142187	1	0.0165755	0	0	-
884.	(IPR003615) HNH nuclease	1	0.0164447	1	0.0142187			0	1	-
885.	(IPR009040) Ferritin-like diiron domain	1	0.0164447	1	0.0142187	1	0.0165755	0	0	-
886.	(IPR018289) MULE transposase domain	1	0.0164447	1	0.0142187	1	0.0165755	0	0	-
887.	(IPR013537) Acetyl-CoA carboxylase, central domain	1	0.0164447			1	0.0165755	1	0	GO:acetyl-CoA carboxylase activity ; GO:0003989 | GO:ATP binding ; GO:0005524 | GO:fatty acid biosynthetic process ; GO:0006633
888.	(IPR013899) Domain of unknown function DUF1771	1	0.0164447	1	0.0142187			0	1	-
889.	(IPR010776) Homologous-pairing protein 2, winged helix domain	1	0.0164447					1	1	-
890.	(IPR031778) Sortilin, N-terminal	1	0.0164447	1	0.0142187	2	0.033151	0	-1	-
891.	(IPR020189) Translation elongation factor, IF5A C-terminal	1	0.0164447	1	0.0142187	1	0.0165755	0	0	GO:RNA binding ; GO:0003723 | GO:translation elongation factor activity ; GO:0003746 | GO:ribosome binding ; GO:0043022 | GO:translational frameshifting ; GO:0006452 | GO:positive regulation of translational elongation ; GO:0045901 | GO:positive regulation of translational termination ; GO:0045905
892.	(IPR000591) DEP domain	1	0.0164447					1	1	GO:intracellular signal transduction ; GO:0035556
893.	(IPR009269) NF-kappa-B-activating protein, C-terminal	1	0.0164447					1	1	GO:chromatin binding ; GO:0003682
894.	(IPR005147) tRNA synthetase, B5-domain	1	0.0164447	1	0.0142187	1	0.0165755	0	0	GO:magnesium ion binding ; GO:0000287 | GO:RNA binding ; GO:0003723 | GO:ATP binding ; GO:0005524 | GO:phenylalanyl-tRNA aminoacylation ; GO:0006432
895.	(IPR041591) OCRE domain	1	0.0164447					1	1	-
896.	(IPR029190) Ribosomal RNA-processing protein 14/surfeit locus protein 6, C-terminal domain	1	0.0164447	1	0.0142187	1	0.0165755	0	0	-
897.	(IPR024954) SSRP1 domain	1	0.0164447	1	0.0142187	1	0.0165755	0	0	-
898.	(IPR025069) Cleavage and polyadenylation specificity factor 2, C-terminal	1	0.0164447	1	0.0142187			0	1	-
899.	(IPR000846) Dihydrodipicolinate reductase, N-terminal	1	0.0164447	1	0.0142187	1	0.0165755	0	0	GO:4-hydroxy-tetrahydrodipicolinate reductase ; GO:0008839 | GO:lysine biosynthetic process via diaminopimelate ; GO:0009089 | GO:oxidation-reduction process ; GO:0055114
900.	(IPR013021) Myo-inositol-1-phosphate synthase, GAPDH-like	1	0.0164447	1	0.0142187	1	0.0165755	0	0	-
901.	(IPR000700) PAS-associated, C-terminal	1	0.0164447	3	0.0426561			-2	1	-
902.	(IPR015195) SLIDE domain	1	0.0164447	1	0.0142187	1	0.0165755	0	0	GO:nucleic acid binding ; GO:0003676 | GO:ATP binding ; GO:0005524 | GO:hydrolase activity, acting on acid anhydrides, in phosphorus-containing anhydrides ; GO:0016818 | GO:chromatin remodeling ; GO:0006338 | GO:nucleus ; GO:0005634
903.	(IPR012795) tRNA(Ile)-lysidine synthase, N-terminal	1	0.0164447	1	0.0142187			0	1	-
904.	(IPR041617) MalT-like TPR region	1	0.0164447					1	1	-
905.	(IPR007705) Vesicle transport v-SNARE, N-terminal	1	0.0164447	1	0.0142187	1	0.0165755	0	0	GO:intracellular protein transport ; GO:0006886 | GO:membrane ; GO:0016020
906.	(IPR015883) Glycoside hydrolase family 20, catalytic domain	1	0.0164447	1	0.0142187	1	0.0165755	0	0	GO:hydrolase activity, hydrolyzing O-glycosyl compounds ; GO:0004553 | GO:carbohydrate metabolic process ; GO:0005975
907.	(IPR034168) Peptidyl-prolyl cis-trans isomerase E, RNA recognition motif	1	0.0164447	1	0.0142187	1	0.0165755	0	0	GO:RNA binding ; GO:0003723
908.	(IPR000368) Sucrose synthase	1	0.0164447	3	0.0426561	2	0.033151	-2	-1	GO:sucrose synthase activity ; GO:0016157 | GO:sucrose metabolic process ; GO:0005985
909.	(IPR040663) DNA polymerase delta subunit, OB-fold domain	1	0.0164447					1	1	-
910.	(IPR024336) tRNA-splicing endonuclease, subunit Sen54, N-terminal	1	0.0164447	1	0.0142187	1	0.0165755	0	0	-
911.	(IPR039467) Transcription factor TFIIIB component B'', Myb domain	1	0.0164447					1	1	-
912.	(IPR030382) SAM-dependent methyltransferase TRM5/TYW2-type	1	0.0164447	1	0.0142187	1	0.0165755	0	0	-
913.	(IPR006104) Glycosyl hydrolases family 2, sugar binding domain	1	0.0164447	1	0.0142187			0	1	GO:hydrolase activity, hydrolyzing O-glycosyl compounds ; GO:0004553 | GO:carbohydrate metabolic process ; GO:0005975
914.	(IPR021726) THO complex, subunitTHOC2, N-terminal	1	0.0164447					1	1	-
915.	(IPR005107) CO dehydrogenase flavoprotein, C-terminal	1	0.0164447	1	0.0142187			0	1	-
916.	(IPR005636) DTW	1	0.0164447	1	0.0142187			0	1	-
917.	(IPR013112) FAD-binding 8	1	0.0164447	5	0.0710934	1	0.0165755	-4	0	GO:oxidoreductase activity ; GO:0016491 | GO:oxidation-reduction process ; GO:0055114
918.	(IPR035248) PRMT5, oligomerisation domain	1	0.0164447	1	0.0142187	1	0.0165755	0	0	-
919.	(IPR013136) WSTF/Acf1/Cbp146	1	0.0164447	2	0.0284374			-1	1	-
920.	(IPR003888) FY-rich, N-terminal	1	0.0164447	1	0.0142187			0	1	GO:nucleus ; GO:0005634
921.	(IPR015895) Tetrapyrrole biosynthesis, glutamyl-tRNA reductase, N-terminal	1	0.0164447	1	0.0142187	1	0.0165755	0	0	GO:glutamyl-tRNA reductase activity ; GO:0008883 | GO:NADP binding ; GO:0050661 | GO:tetrapyrrole biosynthetic process ; GO:0033014 | GO:oxidation-reduction process ; GO:0055114
922.	(IPR005635) Inner centromere protein, ARK-binding domain	1	0.0164447	1	0.0142187	1	0.0165755	0	0	-
923.	(IPR002004) Polyadenylate-binding protein/Hyperplastic disc protein	1	0.0164447	1	0.0142187			0	1	GO:RNA binding ; GO:0003723
924.	(IPR032830) Helicase XPB/Ssl2, N-terminal domain	1	0.0164447	1	0.0142187	1	0.0165755	0	0	-
925.	(IPR012312) Haemerythrin-like	1	0.0164447	1	0.0142187			0	1	-
926.	(IPR032781) ABC-transporter extension domain	1	0.0164447	3	0.0426561	3	0.0497265	-2	-2	-
927.	(IPR025755) 60S ribosomal protein L4, C-terminal domain	1	0.0164447	1	0.0142187	1	0.0165755	0	0	-
928.	(IPR012617) Apoptosis-antagonizing transcription factor, C-terminal	1	0.0164447	1	0.0142187	1	0.0165755	0	0	GO:nucleus ; GO:0005634
929.	(IPR000196) Ribosomal protein L19/L19e	1	0.0164447	1	0.0142187	1	0.0165755	0	0	GO:structural constituent of ribosome ; GO:0003735 | GO:translation ; GO:0006412 | GO:intracellular ; GO:0005622 | GO:ribosome ; GO:0005840
930.	(IPR002871) NIF system FeS cluster assembly, NifU, N-terminal	1	0.0164447	1	0.0142187	1	0.0165755	0	0	GO:iron ion binding ; GO:0005506 | GO:iron-sulfur cluster binding ; GO:0051536 | GO:iron-sulfur cluster assembly ; GO:0016226
931.	(IPR040662) Transcription factor Tfb2, C-terminal domain	1	0.0164447					1	1	-
932.	(IPR025939) Axin interactor dorsalization-associated protein, C-terminal domain	1	0.0164447	1	0.0142187	1	0.0165755	0	0	-
933.	(IPR032566) Aprataxin, C2HE/C2H2/C2HC zinc finger	1	0.0164447					1	1	-
934.	(IPR024679) Pre-rRNA-processing protein Ipi1, N-terminal	1	0.0164447	1	0.0142187			0	1	-
935.	(IPR038749) GINS complex protein Sld5, alpha-helical domain	1	0.0164447	1	0.0142187	1	0.0165755	0	0	-
936.	(IPR040812) Domain of unknown function DUF5599	1	0.0164447					1	1	-
937.	(IPR011706) Multicopper oxidase, type 2	1	0.0164447	1	0.0142187	1	0.0165755	0	0	GO:copper ion binding ; GO:0005507 | GO:oxidoreductase activity ; GO:0016491 | GO:oxidation-reduction process ; GO:0055114
938.	(IPR001510) Zinc finger, PARP-type	1	0.0164447					1	1	GO:DNA binding ; GO:0003677 | GO:zinc ion binding ; GO:0008270
939.	(IPR015275) Actin-fragmin kinase, catalytic domain	1	0.0164447	1	0.0142187			0	1	-
940.	(IPR006906) Timeless protein	1	0.0164447	1	0.0142187	1	0.0165755	0	0	-
941.	(IPR019607) Putative zinc-finger domain	1	0.0164447					1	1	-
942.	(IPR011614) Catalase core domain	1	0.0164447	1	0.0142187	1	0.0165755	0	0	GO:catalase activity ; GO:0004096 | GO:heme binding ; GO:0020037 | GO:oxidation-reduction process ; GO:0055114
943.	(IPR034261) CNOT4, RNA recognition motif	1	0.0164447	1	0.0142187			0	1	-
944.	(IPR019496) Nuclear fragile X mental retardation-interacting protein 1, conserved domain	1	0.0164447	1	0.0142187			0	1	-
945.	(IPR040497) Glucosyltransferase 24, catalytic domain	1	0.0164447					1	1	-
946.	(IPR025614) Cell morphogenesis protein N-terminal	1	0.0164447	1	0.0142187	1	0.0165755	0	0	-
947.	(IPR031595) Protein-only RNase P, C-terminal	1	0.0164447	1	0.0142187	1	0.0165755	0	0	-
948.	(IPR028881) PAN2 domain	1	0.0164447	1	0.0142187			0	1	-
949.	(IPR019023) Lamin-B receptor of TUDOR domain	1	0.0164447	1	0.0142187			0	1	-
950.	(IPR006887) Domain of unknown function DUF625	1	0.0164447	1	0.0142187			0	1	-
951.	(IPR034159) SF3B4, RNA recognition motif 2	1	0.0164447	1	0.0142187	1	0.0165755	0	0	-
952.	(IPR031717) Multifunctional 2-oxoglutarate metabolism enzyme, C-terminal	1	0.0164447	1	0.0142187	1	0.0165755	0	0	-
953.	(IPR015342) Peroxisome biogenesis factor 1, N-terminal, psi beta-barrel fold	1	0.0164447	1	0.0142187			0	1	GO:ATP binding ; GO:0005524 | GO:peroxisome organization ; GO:0007031 | GO:peroxisome ; GO:0005777
954.	(IPR012913) Protein OS9-like	1	0.0164447	1	0.0142187	2	0.033151	0	-1	-
955.	(IPR033904) Trans-Isoprenyl Diphosphate Synthases, head-to-head	1	0.0164447	2	0.0284374	1	0.0165755	-1	0	GO:farnesyl-diphosphate farnesyltransferase activity ; GO:0004310 | GO:squalene synthase activity ; GO:0051996 | GO:ergosterol biosynthetic process ; GO:0006696
956.	(IPR040843) Restriction enzyme adenine methylase associated	1	0.0164447					1	1	-
957.	(IPR041451) RecD-like DNA helicase, SH3 domain	1	0.0164447					1	1	-
958.	(IPR024675) Eukaryotic translation initiation factor 3 subunit G, N-terminal	1	0.0164447	1	0.0142187	1	0.0165755	0	0	-
959.	(IPR013843) Ribosomal protein S4e, N-terminal	1	0.0164447	1	0.0142187	1	0.0165755	0	0	-
960.	(IPR026541) MRG domain	1	0.0164447	1	0.0142187			0	1	-
961.	(IPR015187) BRCA2, OB1	1	0.0164447	1	0.0142187			0	1	GO:double-strand break repair via homologous recombination ; GO:0000724
962.	(IPR041233) Alpha galactosidase, C-terminal beta sandwich domain	1	0.0164447					1	1	-
963.	(IPR013167) Conserved oligomeric Golgi complex, subunit 4	1	0.0164447	1	0.0142187			0	1	-
964.	(IPR005146) B3/B4 tRNA-binding domain	1	0.0164447	1	0.0142187	1	0.0165755	0	0	GO:RNA binding ; GO:0003723 | GO:phenylalanine-tRNA ligase activity ; GO:0004826
965.	(IPR004015) SKI-interacting protein SKIP, SNW domain	1	0.0164447	1	0.0142187			0	1	GO:mRNA splicing, via spliceosome ; GO:0000398 | GO:spliceosomal complex ; GO:0005681
966.	(IPR032418) Ubiquitin-activating enzyme E1, FCCH domain	1	0.0164447	1	0.0142187	1	0.0165755	0	0	-
967.	(IPR012606) Ribosomal protein S13/S15, N-terminal	1	0.0164447	1	0.0142187	1	0.0165755	0	0	GO:structural constituent of ribosome ; GO:0003735 | GO:translation ; GO:0006412 | GO:ribosome ; GO:0005840
968.	(IPR021967) Nuclear protein 96	1	0.0164447					1	1	-
969.	(IPR027992) Possible tRNA binding domain	1	0.0164447	1	0.0142187	1	0.0165755	0	0	-
970.	(IPR013930) RNA polymerase II-associated protein 1, N-terminal	1	0.0164447	1	0.0142187			0	1	-
971.	(IPR039385) NGN domain, eukaryotic	1	0.0164447	1	0.0142187	1	0.0165755	0	0	-
972.	(IPR018978) Ribosome maturation protein SBDS, C-terminal	1	0.0164447	1	0.0142187	1	0.0165755	0	0	GO:ribosome biogenesis ; GO:0042254
973.	(IPR009686) Senescence/spartin-associated	1	0.0164447	1	0.0142187			0	1	-
974.	(IPR029054) dUTPase-like	1	0.0164447	1	0.0142187	1	0.0165755	0	0	-
975.	(IPR024053) von Hippel-Lindau disease tumour suppressor, beta domain	1	0.0164447	1	0.0142187			0	1	-
976.	(IPR035622) ZOP1, OCRE domain	1	0.0164447					1	1	-
977.	(IPR022238) 18S rRNA (guanine(1575)-N(7))-methyltransferase Bud23, C-terminal	1	0.0164447					1	1	-
978.	(IPR012960) Dyskerin-like	1	0.0164447	1	0.0142187	1	0.0165755	0	0	-
979.	(IPR005845) Alpha-D-phosphohexomutase, alpha/beta/alpha domain II	1	0.0164447	1	0.0142187	1	0.0165755	0	0	GO:carbohydrate metabolic process ; GO:0005975
980.	(IPR029123) Splicing factor RBM39, linker	1	0.0164447	1	0.0142187			0	1	-
981.	(IPR000506) Ketol-acid reductoisomerase, C-terminal	1	0.0164447	1	0.0142187	1	0.0165755	0	0	GO:ketol-acid reductoisomerase activity ; GO:0004455 | GO:branched-chain amino acid biosynthetic process ; GO:0009082 | GO:oxidation-reduction process ; GO:0055114
982.	(IPR027785) UvrD-like helicase C-terminal domain	1	0.0164447	1	0.0142187	1	0.0165755	0	0	-
983.	(IPR034158) SF3B4, RNA recognition motif 1	1	0.0164447	1	0.0142187	1	0.0165755	0	0	-
984.	(IPR020045) DNA polymerase I-like, H3TH domain	1	0.0164447	1	0.0142187			0	1	GO:DNA binding ; GO:0003677 | GO:catalytic activity ; GO:0003824
985.	(IPR005043) Exportin-2, C-terminal	1	0.0164447					1	1	GO:protein binding ; GO:0005515 | GO:Ran GTPase binding ; GO:0008536
986.	(IPR025742) Cleavage stimulation factor subunit 2, hinge domain	1	0.0164447	1	0.0142187	1	0.0165755	0	0	-
987.	(IPR011899) Glutaredoxin, eukaryotic/virial	1	0.0164447	2	0.0284374	1	0.0165755	-1	0	GO:cell redox homeostasis ; GO:0045454
988.	(IPR040855) ORC3, winged helix C-terminal	1	0.0164447					1	1	-
989.	(IPR006565) Bromodomain associated domain	1	0.0164447	1	0.0142187	1	0.0165755	0	0	-
990.	(IPR031804) Domain of unknown function DUF4743	1	0.0164447	1	0.0142187			0	1	-
991.	(IPR004114) THUMP domain	1	0.0164447	1	0.0142187	1	0.0165755	0	0	GO:RNA binding ; GO:0003723
992.	(IPR013848) Methylthiotransferase, N-terminal	1	0.0164447	3	0.0426561	1	0.0165755	-2	0	GO:4 iron, 4 sulfur cluster binding ; GO:0051539
993.	(IPR021966) Splicing factor SF3a60 binding domain	1	0.0164447	1	0.0142187	1	0.0165755	0	0	-
994.	(IPR037431) RNA exonuclease 4, DEDDh 3'-5' exonuclease domain	1	0.0164447	1	0.0142187	1	0.0165755	0	0	GO:3'-5' exonuclease activity ; GO:0008408 | GO:rRNA processing ; GO:0006364
995.	(IPR024253) Phosducin, thioredoxin-like domain	1	0.0164447	2	0.0284374	1	0.0165755	-1	0	-
996.	(IPR007862) Adenylate kinase, active site lid domain	1	0.0164447	1	0.0142187	1	0.0165755	0	0	GO:adenylate kinase activity ; GO:0004017
997.	(IPR011442) TAF6, C-terminal HEAT repeat domain	1	0.0164447	1	0.0142187			0	1	GO:transcription initiation from RNA polymerase II promoter ; GO:0006367
998.	(IPR007639) Glutaminyl-tRNA synthetase, class Ib, non-specific RNA-binding domain, N-terminal	1	0.0164447	1	0.0142187	1	0.0165755	0	0	GO:nucleotide binding ; GO:0000166 | GO:aminoacyl-tRNA ligase activity ; GO:0004812 | GO:ATP binding ; GO:0005524 | GO:tRNA aminoacylation for protein translation ; GO:0006418 | GO:cytoplasm ; GO:0005737
999.	(IPR009688) Domain of unknown function DUF1279	1	0.0164447	2	0.0284374			-1	1	-
1000.	(IPR000602) Glycoside hydrolase family 38, N-terminal domain	1	0.0164447	1	0.0142187	1	0.0165755	0	0	GO:alpha-mannosidase activity ; GO:0004559 | GO:mannose metabolic process ; GO:0006013
1001.	(IPR003228) Transcription initiation factor TFIID subunit 12 domain	1	0.0164447	1	0.0142187			0	1	GO:DNA-templated transcription, initiation ; GO:0006352 | GO:transcription factor TFIID complex ; GO:0005669
1002.	(IPR019554) Soluble ligand binding domain	1	0.0164447	1	0.0142187	1	0.0165755	0	0	-
1003.	(IPR024682) Nuclear pore localisation protein Npl4, ubiquitin-like domain	1	0.0164447	1	0.0142187	1	0.0165755	0	0	-
1004.	(IPR002288) DNA gyrase B subunit, C-terminal	1	0.0164447	1	0.0142187	1	0.0165755	0	0	GO:DNA binding ; GO:0003677 | GO:DNA topoisomerase type II (ATP-hydrolyzing) activity ; GO:0003918 | GO:ATP binding ; GO:0005524 | GO:DNA topological change ; GO:0006265
1005.	(IPR007235) Glycosyl transferase, family 28, C-terminal	1	0.0164447	2	0.0284374	1	0.0165755	-1	0	GO:transferase activity, transferring hexosyl groups ; GO:0016758
1006.	(IPR024557) CCR4-Not complex, Not1 subunit, domain of unknown function DUF3819	1	0.0164447					1	1	-
1007.	(IPR006640) SprT-like	1	0.0164447	1	0.0142187	1	0.0165755	0	0	-
1008.	(IPR031645) Vacuolar protein sorting-associated protein 13, C-terminal	1	0.0164447	1	0.0142187	1	0.0165755	0	0	-
1009.	(IPR032199) Recq-mediated genome instability protein 1, C-terminal OB-fold domain	1	0.0164447					1	1	GO:nucleotide binding ; GO:0000166
1010.	(IPR010714) Coatomer, alpha subunit, C-terminal	1	0.0164447	1	0.0142187			0	1	GO:structural molecule activity ; GO:0005198 | GO:protein binding ; GO:0005515 | GO:intracellular protein transport ; GO:0006886 | GO:vesicle-mediated transport ; GO:0016192 | GO:COPI vesicle coat ; GO:0030126
1011.	(IPR004181) Zinc finger, MIZ-type	1	0.0164447					1	1	GO:zinc ion binding ; GO:0008270
1012.	(IPR032420) Ubiquitin-activating enzyme E1, four-helix bundle	1	0.0164447	1	0.0142187	1	0.0165755	0	0	-
1013.	(IPR040686) Phosphoribosylaminoimidazole carboxylase, C-terminal domain	1	0.0164447					1	1	-
1014.	(IPR029148) FACT complex subunit Spt16, N-terminal lobe domain	1	0.0164447	1	0.0142187	1	0.0165755	0	0	-
1015.	(IPR000756) Diacylglycerol kinase, accessory domain	1	0.0164447	2	0.0284374	2	0.033151	-1	-1	GO:diacylglycerol kinase activity ; GO:0004143 | GO:protein kinase C-activating G protein-coupled receptor signaling pathway ; GO:0007205
1016.	(IPR031737) Condensin-2 complex subunit H2, C-terminal	1	0.0164447	1	0.0142187			0	1	-
1017.	(IPR032297) Torus domain	1	0.0164447	3	0.0426561	1	0.0165755	-2	0	-
1018.	(IPR034353) ABT1/ESF2, RNA recognition motif	1	0.0164447	1	0.0142187	1	0.0165755	0	0	-
1019.	(IPR016030) Cobalamin adenosyltransferase-like	1	0.0164447	1	0.0142187	1	0.0165755	0	0	-
1020.	(IPR007807) Helicase domain	1	0.0164447	1	0.0142187	1	0.0165755	0	0	-
1021.	(IPR018020) Oxo-4-hydroxy-4-carboxy-5-ureidoimidazoline decarboxylase	1	0.0164447	1	0.0142187			0	1	-
1022.	(IPR014016) UvrD-like helicase, ATP-binding domain	1	0.0164447	1	0.0142187			0	1	GO:ATP binding ; GO:0005524
1023.	(IPR007484) Peptidase M28	1	0.0164447	1	0.0142187	1	0.0165755	0	0	-
1024.	(IPR013937) Sorting nexin, C-terminal	1	0.0164447	1	0.0142187	1	0.0165755	0	0	-
1025.	(IPR005185) Inner membrane component domain	1	0.0164447	1	0.0142187	1	0.0165755	0	0	-
1026.	(IPR031310) Ribosomal protein L5, N-terminal	1	0.0164447	1	0.0142187	1	0.0165755	0	0	-
1027.	(IPR002350) Kazal domain	1	0.0164447	1	0.0142187	1	0.0165755	0	0	GO:protein binding ; GO:0005515
1028.	(IPR007694) DNA helicase, DnaB-like, C-terminal	1	0.0164447	1	0.0142187	1	0.0165755	0	0	GO:DNA helicase activity ; GO:0003678 | GO:ATP binding ; GO:0005524 | GO:DNA replication ; GO:0006260
1029.	(IPR025423) Domain of unknown function DUF4149	1	0.0164447	1	0.0142187			0	1	-
1030.	(IPR012920) Ribosomal RNA methyltransferase, Spb1, C-terminal	1	0.0164447	2	0.0284374	1	0.0165755	-1	0	GO:methyltransferase activity ; GO:0008168 | GO:rRNA processing ; GO:0006364 | GO:nucleus ; GO:0005634
1031.	(IPR015408) Zinc finger, Mcm10/DnaG-type	1	0.0164447					1	1	GO:DNA replication ; GO:0006260 | GO:nucleus ; GO:0005634
1032.	(IPR035808) Ribosomal protein L7, eukaryotic/archaeal	1	0.0164447	1	0.0142187	1	0.0165755	0	0	-
1033.	(IPR019455) Acetolactate synthase, small subunit, C-terminal	1	0.0164447	1	0.0142187	1	0.0165755	0	0	-
1034.	(IPR039557) AHAS, ACT domain	1	0.0164447					1	1	-
1035.	(IPR019453) Vacuolar sorting protein 39/Transforming growth factor beta receptor-associated domain 2	1	0.0164447	1	0.0142187			0	1	-
1036.	(IPR004199) Beta galactosidase small chain/ domain 5	1	0.0164447	1	0.0142187			0	1	GO:beta-galactosidase activity ; GO:0004565 | GO:carbohydrate metabolic process ; GO:0005975 | GO:beta-galactosidase complex ; GO:0009341
1037.	(IPR012953) BOP1, N-terminal domain	1	0.0164447	1	0.0142187	1	0.0165755	0	0	GO:rRNA processing ; GO:0006364
1038.	(IPR028925) Demeter, RRM-fold domain	1	0.0164447	1	0.0142187	1	0.0165755	0	0	-
1039.	(IPR000198) Rho GTPase-activating protein domain	1	0.0164447			1	0.0165755	1	0	GO:signal transduction ; GO:0007165
1040.	(IPR033449) Rit1, N-terminal domain	1	0.0164447	1	0.0142187	1	0.0165755	0	0	-
1041.	(IPR013586) 26S proteasome regulatory subunit, C-terminal	1	0.0164447	1	0.0142187	1	0.0165755	0	0	GO:enzyme regulator activity ; GO:0030234 | GO:regulation of protein catabolic process ; GO:0042176 | GO:proteasome complex ; GO:0000502
1042.	(IPR013591) Brevis radix (BRX) domain	1	0.0164447					1	1	-
1043.	(IPR041166) LapB, rubredoxin metal binding domain	1	0.0164447					1	1	-
1044.	(IPR003033) SCP2 sterol-binding domain	1	0.0164447	1	0.0142187	1	0.0165755	0	0	-
1045.	(IPR007012) Poly(A) polymerase, central domain	1	0.0164447	1	0.0142187	1	0.0165755	0	0	-
1046.	(IPR035417) FACT complex subunit POB3-like, N-terminal PH domain	1	0.0164447	1	0.0142187	1	0.0165755	0	0	-
1047.	(IPR005018) DOMON domain	1	0.0164447	2	0.0284374	1	0.0165755	-1	0	-
1048.	(IPR019257) Histidine-specific methyltransferase, SAM-dependent	1	0.0164447	1	0.0142187	1	0.0165755	0	0	-
1049.	(IPR012989) SEP domain	1	0.0164447	1	0.0142187	1	0.0165755	0	0	-
1050.	(IPR015320) DNA topoisomerase VI, subunit B, transducer	1	0.0164447	2	0.0284374	1	0.0165755	-1	0	GO:DNA binding ; GO:0003677 | GO:DNA topoisomerase type II (ATP-hydrolyzing) activity ; GO:0003918 | GO:DNA topological change ; GO:0006265
1051.	(IPR039515) NOT4, modified RING finger, HC subclass (C4C4-type)	1	0.0164447					1	1	-
1052.	(IPR012501) Vacuolar protein sorting-associated protein 54, C-terminal	1	0.0164447					1	1	GO:retrograde transport, endosome to Golgi ; GO:0042147
1053.	(IPR013718) COQ9	1	0.0164447	1	0.0142187			0	1	-
1054.	(IPR000674) Aldehyde oxidase/xanthine dehydrogenase, a/b hammerhead	1	0.0164447	1	0.0142187	1	0.0165755	0	0	-
1055.	(IPR039368) Acetolactate synthase large subunit, TPP binding domain	1	0.0164447	1	0.0142187	1	0.0165755	0	0	GO:thiamine pyrophosphate binding ; GO:0030976
1056.	(IPR005302) Molybdenum cofactor sulfurase, C-terminal	1	0.0164447	2	0.0284374	1	0.0165755	-1	0	GO:catalytic activity ; GO:0003824 | GO:molybdenum ion binding ; GO:0030151 | GO:pyridoxal phosphate binding ; GO:0030170
1057.	(IPR011698) CobB/CobQ-like glutamine amidotransferase	1	0.0164447	1	0.0142187			0	1	GO:catalytic activity ; GO:0003824 | GO:cobalamin biosynthetic process ; GO:0009236
1058.	(IPR000323) Copper type II, ascorbate-dependent monooxygenase, N-terminal	1	0.0164447	1	0.0142187			0	1	GO:monooxygenase activity ; GO:0004497 | GO:copper ion binding ; GO:0005507 | GO:oxidoreductase activity, acting on paired donors, with incorporation or reduction of molecular oxygen, reduced ascorbate as one donor, and incorporation of one atom of oxygen ; GO:0016715 | GO:oxidation-reduction process ; GO:0055114
1059.	(IPR041232) Nucleoplasmin-like domain	1	0.0164447					1	1	-
1060.	(IPR019467) Histone acetyl transferase HAT1 N-terminal	1	0.0164447	1	0.0142187	1	0.0165755	0	0	GO:chromatin organization ; GO:0006325
1061.	(IPR041452) APAF-1 helical domain	1	0.0164447					1	1	-
1062.	(IPR033704) dUTPase, trimeric	1	0.0164447	1	0.0142187			0	1	-
1063.	(IPR015399) Domain of unknown function DUF1977, DnaJ-like	1	0.0164447	1	0.0142187	1	0.0165755	0	0	-
1064.	(IPR025777) GMP synthetase ATP pyrophosphatase domain	1	0.0164447	1	0.0142187	1	0.0165755	0	0	GO:ATP binding ; GO:0005524 | GO:pyrophosphatase activity ; GO:0016462
1065.	(IPR037319) Rrp40, S1 domain	1	0.0164447			1	0.0165755	1	0	GO:RNA binding ; GO:0003723
1066.	(IPR013936) Chloroquine-resistance transporter-like	1	0.0164447					1	1	-
1067.	(IPR007138) Antibiotic biosynthesis monooxygenase domain	1	0.0164447	1	0.0142187	1	0.0165755	0	0	-
1068.	(IPR003611) Nuclease associated modular domain 3	1	0.0164447	1	0.0142187			0	1	GO:DNA binding ; GO:0003677
1069.	(IPR018276) DET1- and DDB1-associated protein 1, N-terminal	1	0.0164447	1	0.0142187			0	1	-
1070.	(IPR033947) Electron transfer flavoprotein, alpha subunit, N-terminal	1	0.0164447	1	0.0142187			0	1	-
1071.	(IPR019080) YqaJ viral recombinase	1	0.0164447	1	0.0142187			0	1	-
1072.	(IPR035686) Carbamoyl-phosphate synthase small subunit, GATase1 domain	1	0.0164447			1	0.0165755	1	0	-
1073.	(IPR006075) Aspartyl/Glutamyl-tRNA(Gln) amidotransferase, subunit B/E, catalytic	1	0.0164447	1	0.0142187	1	0.0165755	0	0	-
1074.	(IPR000172) Glucose-methanol-choline oxidoreductase, N-terminal	1	0.0164447	1	0.0142187			0	1	GO:oxidoreductase activity, acting on CH-OH group of donors ; GO:0016614 | GO:flavin adenine dinucleotide binding ; GO:0050660 | GO:oxidation-reduction process ; GO:0055114
1075.	(IPR002653) Zinc finger, A20-type	1	0.0164447	1	0.0142187			0	1	GO:DNA binding ; GO:0003677 | GO:zinc ion binding ; GO:0008270
1076.	(IPR029346) Ubiquitin carboxyl-terminal hydrolase, C-terminal	1	0.0164447	2	0.0284374	1	0.0165755	-1	0	-
1077.	(IPR041174) Krr1, KH1 domain	1	0.0164447					1	1	-
1078.	(IPR013746) Hydroxymethylglutaryl-coenzyme A synthase C-terminal domain	1	0.0164447	1	0.0142187	1	0.0165755	0	0	GO:hydroxymethylglutaryl-CoA synthase activity ; GO:0004421 | GO:isoprenoid biosynthetic process ; GO:0008299
1079.	(IPR040618) Pre-nudix hydrolase domain	1	0.0164447					1	1	-
1080.	(IPR006070) YrdC-like domain	1	0.0164447	2	0.0284374	1	0.0165755	-1	0	GO:double-stranded RNA binding ; GO:0003725
1081.	(IPR019200) ATP adenylyltransferase, C-terminal	1	0.0164447			1	0.0165755	1	0	GO:ATP adenylyltransferase activity ; GO:0003877
1082.	(IPR032859) GTPase Der, C-terminal KH-domain-like	1	0.0164447	2	0.0284374	1	0.0165755	-1	0	-
1083.	(IPR007708) Lariat debranching enzyme, C-terminal	1	0.0164447	1	0.0142187	1	0.0165755	0	0	GO:hydrolase activity, acting on ester bonds ; GO:0016788 | GO:mRNA processing ; GO:0006397
1084.	(IPR033708) Isoleucyl tRNA synthetase type 1, anticodon-binding domain	1	0.0164447	1	0.0142187			0	1	GO:tRNA binding ; GO:0000049
1085.	(IPR038922) Huntingtin-interacting protein K, UBA-like domain	1	0.0164447			1	0.0165755	1	0	-
1086.	(IPR007373) Thiamin pyrophosphokinase, thiamin-binding domain	1	0.0164447	1	0.0142187	1	0.0165755	0	0	GO:thiamine binding ; GO:0030975 | GO:thiamine diphosphate biosynthetic process ; GO:0009229
1087.	(IPR011678) ER membrane protein complex subunit 1, C-terminal	1	0.0164447	1	0.0142187			0	1	-
1088.	(IPR002638) Quinolinate phosphoribosyl transferase, C-terminal	1	0.0164447	1	0.0142187	1	0.0165755	0	0	GO:nicotinate-nucleotide diphosphorylase (carboxylating) activity ; GO:0004514 | GO:NAD biosynthetic process ; GO:0009435
1089.	(IPR006809) TAFII28-like protein	1	0.0164447					1	1	GO:transcription initiation from RNA polymerase II promoter ; GO:0006367 | GO:nucleus ; GO:0005634
1090.	(IPR013509) Ribonucleotide reductase large subunit, N-terminal	1	0.0164447	1	0.0142187	1	0.0165755	0	0	GO:ribonucleoside-diphosphate reductase activity, thioredoxin disulfide as acceptor ; GO:0004748 | GO:ATP binding ; GO:0005524 | GO:DNA replication ; GO:0006260 | GO:oxidation-reduction process ; GO:0055114
1091.	(IPR019417) Domain of unknown function DUF2415	1	0.0164447	1	0.0142187	1	0.0165755	0	0	-
1092.	(IPR011943) HAD-superfamily hydrolase, subfamily IIID	1	0.0164447	1	0.0142187	1	0.0165755	0	0	GO:phosphoprotein phosphatase activity ; GO:0004721 | GO:nucleus ; GO:0005634
1093.	(IPR006390) Dihydropteroate synthase	1	0.0164447	1	0.0142187			0	1	GO:dihydropteroate synthase activity ; GO:0004156 | GO:folic acid-containing compound biosynthetic process ; GO:0009396
1094.	(IPR039909) NOB1, PIN domain	1	0.0164447					1	1	-
1095.	(IPR011666) G patch domain-containing protein, N-terminal	1	0.0164447	1	0.0142187	1	0.0165755	0	0	GO:mRNA processing ; GO:0006397
1096.	(IPR022418) Porphobilinogen deaminase, C-terminal	1	0.0164447	1	0.0142187			0	1	GO:hydroxymethylbilane synthase activity ; GO:0004418 | GO:tetrapyrrole biosynthetic process ; GO:0033014
1097.	(IPR005805) Rieske iron-sulphur protein, C-terminal	1	0.0164447	3	0.0426561	1	0.0165755	-2	0	GO:oxidation-reduction process ; GO:0055114 | GO:membrane ; GO:0016020
1098.	(IPR005113) uDENN domain	1	0.0164447	1	0.0142187			0	1	-
1099.	(IPR025986) RNA-polymerase II-associated protein 3-like, C-terminal domain	1	0.0164447	1	0.0142187			0	1	-
1100.	(IPR013992) Adenylate cyclase-associated CAP, N-terminal	1	0.0164447	1	0.0142187	1	0.0165755	0	0	GO:actin binding ; GO:0003779 | GO:cytoskeleton organization ; GO:0007010
1101.	(IPR019316) G8 domain	1	0.0164447	1	0.0142187	1	0.0165755	0	0	-
1102.	(IPR022310) NAD/GMP synthase	1	0.0164447	1	0.0142187	2	0.033151	0	-1	-
1103.	(IPR022229) Peptidase S8A, tripeptidyl peptidase II	1	0.0164447	1	0.0142187			0	1	-
1104.	(IPR026904) GidA associated domain 3	1	0.0164447	1	0.0142187			0	1	-
1105.	(IPR031162) CBP/p300-type histone acetyltransferase domain	1	0.0164447			2	0.033151	1	-1	-
1106.	(IPR013842) GTP-binding protein LepA, C-terminal	1	0.0164447	2	0.0284374	1	0.0165755	-1	0	-
1107.	(IPR035623) SUA-like, OCRE domain	1	0.0164447	3	0.0426561	1	0.0165755	-2	0	-
1108.	(IPR033647) AAR2, N-terminal	1	0.0164447	1	0.0142187	1	0.0165755	0	0	-
1109.	(IPR040452) Sugar fermentation stimulation protein, C-terminal	1	0.0164447					1	1	-
1110.	(IPR013823) Ribosomal protein L7/L12, C-terminal	1	0.0164447	1	0.0142187	1	0.0165755	0	0	GO:structural constituent of ribosome ; GO:0003735 | GO:translation ; GO:0006412
1111.	(IPR019582) RNA recognition motif, spliceosomal PrP8	1	0.0164447	1	0.0142187	1	0.0165755	0	0	GO:RNA binding ; GO:0003723
1112.	(IPR025202) Phospholipase D-like domain	1	0.0164447					1	1	-
1113.	(IPR000515) ABC transporter type 1, transmembrane domain MetI-like	1	0.0164447	2	0.0284374	1	0.0165755	-1	0	GO:transmembrane transport ; GO:0055085 | GO:membrane ; GO:0016020
1114.	(IPR021863) Fatty acid desaturase, N-terminal	1	0.0164447					1	1	GO:oxidoreductase activity, acting on paired donors, with oxidation of a pair of donors resulting in the reduction of molecular oxygen to two molecules of water ; GO:0016717 | GO:oxidation-reduction process ; GO:0055114
1115.	(IPR031777) Sortilin, C-terminal	1	0.0164447			1	0.0165755	1	0	-
1116.	(IPR028055) Membrane insertase YidC/Oxa1, C-terminal	1	0.0164447	2	0.0284374	1	0.0165755	-1	0	-
1117.	(IPR040703) Limiting CO2-inducible protein B/C, beta carbonyic anhydrase domain	1	0.0164447					1	1	-
1118.	(IPR005114) Helicase-associated	1	0.0164447	1	0.0142187			0	1	-
1119.	(IPR005303) MOSC, N-terminal beta barrel	1	0.0164447	2	0.0284374	1	0.0165755	-1	0	-
1120.	(IPR007627) RNA polymerase sigma-70 region 2	1	0.0164447	2	0.0284374			-1	1	GO:DNA-binding transcription factor activity ; GO:0003700 | GO:DNA-templated transcription, initiation ; GO:0006352 | GO:regulation of transcription, DNA-templated ; GO:0006355
1121.	(IPR022192) Mitochondrial degradasome RNA helicase subunit, C-terminal domain	1	0.0164447	1	0.0142187			0	1	GO:hydrolase activity, acting on acid anhydrides ; GO:0016817
1122.	(IPR005900) 6-phosphogluconolactonase, DevB-type	1	0.0164447	1	0.0142187	1	0.0165755	0	0	GO:6-phosphogluconolactonase activity ; GO:0017057 | GO:carbohydrate metabolic process ; GO:0005975 | GO:pentose-phosphate shunt ; GO:0006098
1123.	(IPR039481) Exocyst complex component EXOC2/Sec5, N-terminal domain	1	0.0164447					1	1	-
1124.	(IPR006926) Vps16, N-terminal	1	0.0164447	1	0.0142187	1	0.0165755	0	0	GO:intracellular protein transport ; GO:0006886 | GO:cytoplasm ; GO:0005737
1125.	(IPR017916) Steadiness box (SB) domain	1	0.0164447	1	0.0142187	1	0.0165755	0	0	-
1126.	(IPR032839) Rab3-GAP regulatory subunit, N-terminal	1	0.0164447	1	0.0142187			0	1	-
1127.	(IPR035655) 116kDa U5 small nuclear ribonucleoprotein component, C-terminal	1	0.0164447	1	0.0142187	1	0.0165755	0	0	-
1128.	(IPR001732) UDP-glucose/GDP-mannose dehydrogenase, N-terminal	1	0.0164447	2	0.0284374	1	0.0165755	-1	0	GO:oxidoreductase activity, acting on the CH-OH group of donors, NAD or NADP as acceptor ; GO:0016616 | GO:NAD binding ; GO:0051287 | GO:oxidation-reduction process ; GO:0055114
1129.	(IPR019175) Prp31 C-terminal	1	0.0164447	1	0.0142187	1	0.0165755	0	0	-
1130.	(IPR002744) MIP18 family-like	1	0.0164447	2	0.0284374			-1	1	-
1131.	(IPR019181) Anticodon-binding domain	1	0.0164447	1	0.0142187	1	0.0165755	0	0	-
1132.	(IPR002474) Carbamoyl-phosphate synthase small subunit, N-terminal domain	1	0.0164447			1	0.0165755	1	0	-
1133.	(IPR009076) FKBP12-rapamycin binding domain	1	0.0164447	1	0.0142187	1	0.0165755	0	0	GO:protein-containing complex binding ; GO:0044877
1134.	(IPR006103) Glycoside hydrolase family 2, catalytic domain	1	0.0164447	1	0.0142187			0	1	GO:hydrolase activity, hydrolyzing O-glycosyl compounds ; GO:0004553 | GO:carbohydrate metabolic process ; GO:0005975
1135.	(IPR011074) CRAL/TRIO, N-terminal domain	1	0.0164447	2	0.0284374	2	0.033151	-1	-1	-
1136.	(IPR034144) DNA topoisomerase 3-like, TOPRIM domain	1	0.0164447			1	0.0165755	1	0	-
1137.	(IPR039438) At2g23090-like, zinc-binding domain	1	0.0164447					1	1	-
1138.	(IPR041977) Spt5, KOW domain repeat 4	1	0.0164447					1	1	-
1139.	(IPR008493) Domain of unknown function DUF775	1	0.0164447	1	0.0142187	1	0.0165755	0	0	-
1140.	(IPR013111) EGF-like domain, extracellular	1	0.0164447	1	0.0142187			0	1	-
1141.	(IPR024743) Dynein heavy chain, coiled coil stalk	1	0.0164447	2	0.0284374	1	0.0165755	-1	0	-
1142.	(IPR012942) SRR1-like domain	1	0.0164447					1	1	-
1143.	(IPR021718) Pre-mRNA 3'-end-processing endonuclease polyadenylation factor C-term	1	0.0164447	1	0.0142187			0	1	-
1144.	(IPR015088) Zinc finger, DNA-directed DNA polymerase, family B, alpha	1	0.0164447	1	0.0142187			0	1	GO:nucleoside binding ; GO:0001882 | GO:DNA-directed DNA polymerase activity ; GO:0003887 | GO:DNA replication ; GO:0006260
1145.	(IPR035420) Spt6, SH2 domain	1	0.0164447	1	0.0142187			0	1	-
1146.	(IPR011234) Fumarylacetoacetase-like, C-terminal	1	0.0164447	1	0.0142187	1	0.0165755	0	0	GO:catalytic activity ; GO:0003824
1147.	(IPR024571) ERAP1-like C-terminal domain	1	0.0164447	1	0.0142187			0	1	-
1148.	(IPR018816) Cactin, central domain	1	0.0164447	1	0.0142187			0	1	-
1149.	(IPR009738) BAT2, N-terminal	1	0.0164447	1	0.0142187			0	1	-
1150.	(IPR025845) Thg1 C-terminal domain	1	0.0164447	1	0.0142187	1	0.0165755	0	0	-
1151.	(IPR002762) Cobalamin (vitamin B12) biosynthesis CbiX	1	0.0164447					1	1	-
1152.	(IPR041715) Class II Histidinyl-tRNA synthetase (HisRS)-like catalytic core domain	1	0.0164447					1	1	-
1153.	(IPR025870) Glyoxalase-like domain	1	0.0164447					1	1	-
1154.	(IPR003135) ATP-grasp fold, ATP-dependent carboxylate-amine ligase-type	1	0.0164447	1	0.0142187			0	1	-
1155.	(IPR000297) Peptidyl-prolyl cis-trans isomerase, PpiC-type	1	0.0164447	2	0.0284374	1	0.0165755	-1	0	GO:peptidyl-prolyl cis-trans isomerase activity ; GO:0003755
1156.	(IPR007177) Ribosome biogenesis protein, C-terminal	1	0.0164447	1	0.0142187	1	0.0165755	0	0	-
1157.	(IPR032878) Vacuole morphology and inheritance protein 14, Fab1-binding region	1	0.0164447	1	0.0142187	1	0.0165755	0	0	-
1158.	(IPR000305) GIY-YIG endonuclease	1	0.0164447	2	0.0284374	1	0.0165755	-1	0	-
1159.	(IPR031925) Tubulin-specific chaperone C, N-terminal	1	0.0164447					1	1	GO:tubulin binding ; GO:0015631
1160.	(IPR006615) Peptidase C19, ubiquitin-specific peptidase, DUSP domain	1	0.0164447	1	0.0142187	1	0.0165755	0	0	GO:thiol-dependent ubiquitin-specific protease activity ; GO:0004843
1161.	(IPR013094) Alpha/beta hydrolase fold-3	1	0.0164447	1	0.0142187	1	0.0165755	0	0	GO:hydrolase activity ; GO:0016787
1162.	(IPR012919) SUN domain	1	0.0164447	1	0.0142187			0	1	-
1163.	(IPR005085) Carbohydrate binding module family 25	1	0.0164447	1	0.0142187			0	1	GO:starch binding ; GO:2001070
1164.	(IPR010722) Biotin and thiamin synthesis-associated domain	1	0.0164447	1	0.0142187	1	0.0165755	0	0	-
1165.	(IPR041094) Brr2, N-terminal helicase PWI domain	1	0.0164447					1	1	-
1166.	(IPR027275) PRC-barrel domain	1	0.0164447	2	0.0284374			-1	1	-
1167.	(IPR015310) Activator of Hsp90 ATPase, N-terminal	1	0.0164447	2	0.0284374	2	0.033151	-1	-1	GO:ATPase activator activity ; GO:0001671 | GO:chaperone binding ; GO:0051087
1168.	(IPR033755) PdxS/SNZ N-terminal domain	1	0.0164447	1	0.0142187	1	0.0165755	0	0	-
1169.	(IPR008932) Ribosomal protein L7/L12, oligomerisation	1	0.0164447	1	0.0142187	1	0.0165755	0	0	GO:structural constituent of ribosome ; GO:0003735 | GO:translation ; GO:0006412 | GO:intracellular ; GO:0005622 | GO:ribosome ; GO:0005840
1170.	(IPR006148) Glucosamine/galactosamine-6-phosphate isomerase	1	0.0164447	1	0.0142187	1	0.0165755	0	0	GO:carbohydrate metabolic process ; GO:0005975
1171.	(IPR011705) BTB/Kelch-associated	1	0.0164447	2	0.0284374	1	0.0165755	-1	0	-
1172.	(IPR000313) PWWP domain	1	0.0164447	1	0.0142187			0	1	-
1173.	(IPR040504) TFIIF, beta subunit, N-terminal	1	0.0164447					1	1	-
1174.	(IPR000375) Dynamin central domain	1	0.0164447	3	0.0426561	3	0.0497265	-2	-2	GO:GTP binding ; GO:0005525
1175.	(IPR013096) Cupin 2, conserved barrel	1	0.0164447			1	0.0165755	1	0	-
1176.	(IPR013912) Adenylate cyclase-associated CAP, C-terminal	1	0.0164447	1	0.0142187	1	0.0165755	0	0	GO:actin binding ; GO:0003779 | GO:cytoskeleton organization ; GO:0007010
1177.	(IPR010482) Peroxin domain	1	0.0164447	1	0.0142187			0	1	-
1178.	(IPR020839) Stromalin conservative domain	1	0.0164447					1	1	-
1179.	(IPR004358) Signal transduction histidine kinase-related protein, C-terminal	1	0.0164447	2	0.0284374	1	0.0165755	-1	0	GO:transferase activity, transferring phosphorus-containing groups ; GO:0016772 | GO:phosphorylation ; GO:0016310
1180.	(IPR009378) Condensin II complex subunit H2, N-terminal	1	0.0164447	1	0.0142187	2	0.033151	0	-1	-
1181.	(IPR018999) RNA helicase UPF1, UPF2-interacting domain	1	0.0164447	1	0.0142187	1	0.0165755	0	0	GO:DNA binding ; GO:0003677 | GO:helicase activity ; GO:0004386 | GO:ATP binding ; GO:0005524 | GO:zinc ion binding ; GO:0008270 | GO:nuclear-transcribed mRNA catabolic process, nonsense-mediated decay ; GO:0000184 | GO:cytoplasm ; GO:0005737
1182.	(IPR029401) Nudix hydrolase, N-terminal	1	0.0164447	1	0.0142187			0	1	-
1183.	(IPR021891) Telomerase ribonucleoprotein complex - RNA-binding domain	1	0.0164447					1	1	GO:RNA-directed DNA polymerase activity ; GO:0003964
1184.	(IPR013148) Glycosyl hydrolase family 32, N-terminal	1	0.0164447	1	0.0142187	2	0.033151	0	-1	-
1185.	(IPR007309) B-block binding subunit of TFIIIC	1	0.0164447	1	0.0142187			0	1	-
1186.	(IPR008153) Gamma-adaptin ear (GAE) domain	1	0.0164447	1	0.0142187	1	0.0165755	0	0	-
1187.	(IPR015802) Copper amine oxidase, N3-terminal	1	0.0164447	1	0.0142187			0	1	GO:copper ion binding ; GO:0005507 | GO:primary amine oxidase activity ; GO:0008131 | GO:quinone binding ; GO:0048038 | GO:amine metabolic process ; GO:0009308 | GO:oxidation-reduction process ; GO:0055114
1188.	(IPR040503) UPF0176, acylphosphatase-like domain	1	0.0164447					1	1	-
1189.	(IPR010003) HARP domain	1	0.0164447					1	1	-
1190.	(IPR011722) Hemimethylated DNA-binding domain	1	0.0164447	3	0.0426561	1	0.0165755	-2	0	GO:DNA binding ; GO:0003677
1191.	(IPR007010) Poly(A) polymerase, RNA-binding domain	1	0.0164447			1	0.0165755	1	0	-
1192.	(IPR005144) ATP-cone domain	1	0.0164447	1	0.0142187	1	0.0165755	0	0	-
1193.	(IPR027795) CASTOR, ACT domain	1	0.0164447					1	1	-
1194.	(IPR019448) NT-type C2 domain	1	0.0164447	1	0.0142187	1	0.0165755	0	0	-
1195.	(IPR015341) Glycoside hydrolase family 38, central domain	1	0.0164447	1	0.0142187			0	1	GO:alpha-mannosidase activity ; GO:0004559 | GO:mannose metabolic process ; GO:0006013
1196.	(IPR027799) Replication termination factor 2, RING-finger	1	0.0164447	2	0.0284374			-1	1	-
1197.	(IPR035518) Dolichyl-phosphate beta-glucosyltransferase	1	0.0164447	1	0.0142187	1	0.0165755	0	0	-
1198.	(IPR032430) Proteasome activator Blm10, mid region	1	0.0164447	1	0.0142187			0	1	-
1199.	(IPR014043) Acyl transferase	1	0.0164447	2	0.0284374	1	0.0165755	-1	0	-
1200.	(IPR041412) Xrn1, helical domain	1	0.0164447					1	1	-
1201.	(IPR035654) Elongation factor 4, domain IV	1	0.0164447	2	0.0284374	1	0.0165755	-1	0	-
1202.	(IPR034104) Sm-like protein Lsm1	1	0.0164447	1	0.0142187	1	0.0165755	0	0	GO:nuclear-transcribed mRNA catabolic process ; GO:0000956
1203.	(IPR010582) Catalase immune-responsive domain	1	0.0164447	1	0.0142187	1	0.0165755	0	0	-
1204.	(IPR040557) VIP1, N-terminal	1	0.0164447					1	1	-
1205.	(IPR013171) Cytidine/deoxycytidylate deaminase, zinc-binding domain	1	0.0164447	1	0.0142187	1	0.0165755	0	0	GO:cytidine deaminase activity ; GO:0004126 | GO:zinc ion binding ; GO:0008270 | GO:cytidine deamination ; GO:0009972
1206.	(IPR025712) Nucleoporin Nup54, alpha-helical domain	1	0.0164447					1	1	-
1207.	(IPR013497) DNA topoisomerase, type IA, central	1	0.0164447	1	0.0142187	1	0.0165755	0	0	GO:DNA binding ; GO:0003677 | GO:DNA topoisomerase activity ; GO:0003916 | GO:DNA topological change ; GO:0006265
1208.	(IPR008909) DALR anticodon binding	1	0.0164447	1	0.0142187	1	0.0165755	0	0	GO:arginine-tRNA ligase activity ; GO:0004814 | GO:ATP binding ; GO:0005524 | GO:arginyl-tRNA aminoacylation ; GO:0006420
1209.	(IPR041738) Structural maintenance of chromosomes 4, ABC domain, eukaryotic	1	0.0164447					1	1	-
1210.	(IPR041175) VLRF1/Vms1	1	0.0164447					1	1	-
1211.	(IPR027794) tRNase Z endonuclease	1	0.0164447	1	0.0142187	1	0.0165755	0	0	GO:tRNA processing ; GO:0008033
1212.	(IPR034014) Pol III subunit C11, C-terminal zinc ribbon	1	0.0164447	1	0.0142187			0	1	GO:tRNA 3'-trailer cleavage ; GO:0042779
1213.	(IPR007741) Ribosomal protein/NADH dehydrogenase domain	1	0.0164447	2	0.0284374	1	0.0165755	-1	0	-
1214.	(IPR025304) ALIX V-shaped domain	1	0.0164447	1	0.0142187			0	1	GO:protein binding ; GO:0005515
1215.	(IPR007651) Lipin, N-terminal	1	0.0164447	1	0.0142187			0	1	-
1216.	(IPR031633) DNA replication complex GINS protein SLD5, C-terminal	1	0.0164447	1	0.0142187	1	0.0165755	0	0	-
1217.	(IPR031926) Transmembrane protein 135, N-terminal domain	1	0.0164447	1	0.0142187	1	0.0165755	0	0	-
1218.	(IPR003114) Phox-associated domain	1	0.0164447	1	0.0142187			0	1	-
1219.	(IPR041432) Ubiquitinyl hydrolase, variant UBP zinc finger	1	0.0164447					1	1	-
1220.	(IPR019447) DNA/RNA-binding protein Kin17, conserved domain	1	0.0164447	1	0.0142187	1	0.0165755	0	0	-
1221.	(IPR024761) Transcription factor IIIC, 90kDa subunit, N-terminal	1	0.0164447	1	0.0142187	1	0.0165755	0	0	-
1222.	(IPR040815) Nas2, N-terminal	1	0.0164447					1	1	-
1223.	(IPR023572) Archease domain	1	0.0164447	1	0.0142187	1	0.0165755	0	0	-
1224.	(IPR002586) CobQ/CobB/MinD/ParA nucleotide binding domain	1	0.0164447	1	0.0142187			0	1	-
1225.	(IPR007196) CCR4-Not complex component, Not1, C-terminal	1	0.0164447	1	0.0142187			0	1	-
1226.	(IPR007214) YbaK/aminoacyl-tRNA synthetase-associated domain	1	0.0164447	1	0.0142187	2	0.033151	0	-1	GO:aminoacyl-tRNA editing activity ; GO:0002161
1227.	(IPR030379) Septin-type guanine nucleotide-binding (G) domain	1	0.0164447	1	0.0142187			0	1	-
1228.	(IPR001339) mRNA capping enzyme, catalytic domain	1	0.0164447	1	0.0142187	1	0.0165755	0	0	GO:mRNA guanylyltransferase activity ; GO:0004484 | GO:7-methylguanosine mRNA capping ; GO:0006370
1229.	(IPR013698) Squalene epoxidase	1	0.0164447	1	0.0142187			0	1	GO:squalene monooxygenase activity ; GO:0004506 | GO:flavin adenine dinucleotide binding ; GO:0050660 | GO:oxidation-reduction process ; GO:0055114 | GO:integral component of membrane ; GO:0016021
1230.	(IPR008152) Clathrin adaptor, alpha/beta/gamma-adaptin, appendage, Ig-like subdomain	1	0.0164447	2	0.0284374	1	0.0165755	-1	0	GO:intracellular protein transport ; GO:0006886 | GO:vesicle-mediated transport ; GO:0016192
1231.	(IPR027486) Ribosomal protein S10 domain	1	0.0164447	2	0.0284374	2	0.033151	-1	-1	-
1232.	(IPR002498) Phosphatidylinositol-4-phosphate 5-kinase, core	1	0.0164447	2	0.0284374	3	0.0497265	-1	-2	GO:phosphatidylinositol phosphate kinase activity ; GO:0016307 | GO:phosphatidylinositol metabolic process ; GO:0046488
1233.	(IPR019155) CLEC16A/TT9, N-terminal	1	0.0164447	1	0.0142187	1	0.0165755	0	0	-
1234.	(IPR002073) 3'5'-cyclic nucleotide phosphodiesterase, catalytic domain	1	0.0164447	2	0.0284374	2	0.033151	-1	-1	GO:3',5'-cyclic-nucleotide phosphodiesterase activity ; GO:0004114 | GO:signal transduction ; GO:0007165
1235.	(IPR013594) Dynein heavy chain, domain-1	1	0.0164447	3	0.0426561			-2	1	-
1236.	(IPR006159) Methylmalonyl-CoA mutase, C-terminal	1	0.0164447	1	0.0142187			0	1	GO:isomerase activity ; GO:0016853
1237.	(IPR015256) Translation initiation factor 2, gamma subunit, C-terminal	1	0.0164447	1	0.0142187	1	0.0165755	0	0	-
1238.	(IPR001739) Methyl-CpG DNA binding	1	0.0164447					1	1	GO:DNA binding ; GO:0003677 | GO:nucleus ; GO:0005634
1239.	(IPR013886) PI31 proteasome regulator, C-terminal	1	0.0164447			1	0.0165755	1	0	-
1240.	(IPR011115) SecA DEAD-like, N-terminal	1	0.0164447	2	0.0284374			-1	1	GO:ATP binding ; GO:0005524 | GO:protein import ; GO:0017038 | GO:membrane ; GO:0016020
1241.	(IPR041024) Mcm6, C-terminal winged-helix domain	1	0.0164447					1	1	-
1242.	(IPR025283) Domain of unknown function DUF4042	1	0.0164447	1	0.0142187			0	1	-
1243.	(IPR016061) Proline-tRNA ligase, class II, C-terminal	1	0.0164447	2	0.0284374	1	0.0165755	-1	0	GO:nucleotide binding ; GO:0000166 | GO:proline-tRNA ligase activity ; GO:0004827 | GO:ATP binding ; GO:0005524 | GO:prolyl-tRNA aminoacylation ; GO:0006433 | GO:cytoplasm ; GO:0005737
1244.	(IPR040990) Domain of unknown function DUF5600	1	0.0164447					1	1	-
1245.	(IPR019473) Transcription factor TFIID, subunit 8, C-terminal	1	0.0164447	1	0.0142187	1	0.0165755	0	0	-
1246.	(IPR007698) Alanine dehydrogenase/pyridine nucleotide transhydrogenase, NAD(H)-binding domain	1	0.0164447	1	0.0142187			0	1	-
1247.	(IPR032106) 2-oxoglutarate dehydrogenase E1 component, N-terminal domain	1	0.0164447	1	0.0142187	1	0.0165755	0	0	-
1248.	(IPR021911) ATPase family AAA domain-containing protein 3, domain of unknown function DUF3523	1	0.0164447	1	0.0142187	1	0.0165755	0	0	-
1249.	(IPR013123) RNA 2-O ribose methyltransferase, substrate binding	1	0.0164447	1	0.0142187	1	0.0165755	0	0	GO:methyltransferase activity ; GO:0008168
1250.	(IPR013709) 2-isopropylmalate synthase LeuA, allosteric (dimerisation) domain	1	0.0164447	1	0.0142187	1	0.0165755	0	0	-
1251.	(IPR032682) Condensin complex subunit 1, C-terminal	1	0.0164447	2	0.0284374			-1	1	-
1252.	(IPR022542) Domain of unknown function DUF3730	1	0.0164447	1	0.0142187			0	1	-
1253.	(IPR021418) THO complex, subunitTHOC2, C-terminal	1	0.0164447					1	1	-
1254.	(IPR024576) Ribosomal RNA methyltransferase Spb1, domain of unknown function DUF3381	1	0.0164447	1	0.0142187			0	1	-
1255.	(IPR004595) TFIIH C1-like domain	1	0.0164447	1	0.0142187			0	1	GO:zinc ion binding ; GO:0008270 | GO:DNA repair ; GO:0006281
1256.	(IPR014908) Nucleoporin, Nup133/Nup155-like, N-terminal	1	0.0164447	1	0.0142187			0	1	-
1257.	(IPR018612) Domain of unknown function DUF2040	1	0.0164447	1	0.0142187	1	0.0165755	0	0	-
1258.	(IPR012901) N2227-like	1	0.0164447	1	0.0142187	1	0.0165755	0	0	-
1259.	(IPR013721) STAG	1	0.0164447					1	1	-
1260.	(IPR013665) Sfi1 spindle body	1	0.0164447					1	1	-
1261.	(IPR008754) Peptidase M43, pregnancy-associated plasma-A	1	0.0164447			1	0.0165755	1	0	-
1262.	(IPR033411) Ribonuclease, PIN domain	1	0.0164447	1	0.0142187	1	0.0165755	0	0	-
1263.	(IPR024326) Ribosomal RNA-processing protein 7, C-terminal domain	1	0.0164447					1	1	-
1264.	(IPR013235) PPP domain	1	0.0164447	1	0.0142187	1	0.0165755	0	0	-
1265.	(IPR018948) GTP-binding protein TrmE, N-terminal	1	0.0164447	1	0.0142187	1	0.0165755	0	0	-
1266.	(IPR014906) Pre-mRNA processing factor 4 (PRP4)-like	1	0.0164447	1	0.0142187	1	0.0165755	0	0	-
1267.	(IPR021852) Domain of unknown function DUF3456	1	0.0164447	1	0.0142187	1	0.0165755	0	0	-
1268.	(IPR011417) AP180 N-terminal homology (ANTH) domain	1	0.0164447	1	0.0142187	1	0.0165755	0	0	-
1269.	(IPR015886) DNA glycosylase/AP lyase, H2TH DNA-binding	1	0.0164447	2	0.0284374	1	0.0165755	-1	0	GO:damaged DNA binding ; GO:0003684 | GO:DNA-(apurinic or apyrimidinic site) endonuclease activity ; GO:0003906 | GO:zinc ion binding ; GO:0008270 | GO:hydrolase activity, hydrolyzing N-glycosyl compounds ; GO:0016799 | GO:nucleotide-excision repair ; GO:0006289
1270.	(IPR013079) 6-phosphofructo-2-kinase	1	0.0164447	1	0.0142187	2	0.033151	0	-1	GO:6-phosphofructo-2-kinase activity ; GO:0003873 | GO:ATP binding ; GO:0005524 | GO:fructose metabolic process ; GO:0006000
1271.	(IPR024626) Kri1-like, C-terminal	1	0.0164447	1	0.0142187	1	0.0165755	0	0	-
1272.	(IPR040692) UGGT, thioredoxin-like domain 3	1	0.0164447					1	1	-
1273.	(IPR041147) Glycosyl hydrolases family 38, C-terminal beta sandwich domain	1	0.0164447					1	1	-
1274.	(IPR024586) DnaJ-like protein C11, C-terminal	1	0.0164447	1	0.0142187	1	0.0165755	0	0	-
1275.	(IPR018972) Sas10 C-terminal domain	1	0.0164447	1	0.0142187			0	1	-
1276.	(IPR008040) Hydantoinaseoxoprolinase, N-terminal	1	0.0164447	1	0.0142187	1	0.0165755	0	0	-
1277.	(IPR003148) Regulator of K+ conductance, N-terminal	1	0.0164447	1	0.0142187			0	1	GO:potassium ion transport ; GO:0006813
1278.	(IPR011682) Glycosyl hydrolase family 38, C-terminal	1	0.0164447	1	0.0142187	1	0.0165755	0	0	GO:alpha-mannosidase activity ; GO:0004559 | GO:mannose metabolic process ; GO:0006013
1279.	(IPR002713) FF domain	1	0.0164447	2	0.0284374	1	0.0165755	-1	0	-
1280.	(IPR019134) Cactin, C-terminal	1	0.0164447	1	0.0142187	1	0.0165755	0	0	GO:protein binding ; GO:0005515
1281.	(IPR003848) Domain of unknown function DUF218	1	0.0164447	1	0.0142187	1	0.0165755	0	0	-
1282.	(IPR041661) ZN622/Rei1/Reh1, zinc finger C2H2-type	1	0.0164447					1	1	-
1283.	(IPR022673) Hexokinase, C-terminal	1	0.0164447	1	0.0142187			0	1	GO:ATP binding ; GO:0005524 | GO:phosphotransferase activity, alcohol group as acceptor ; GO:0016773 | GO:carbohydrate metabolic process ; GO:0005975
1284.	(IPR041465) SfsA, N-terminal OB domain	1	0.0164447					1	1	-
1285.	(IPR032438) ERCC3/RAD25/XPB helicase, C-terminal domain	1	0.0164447	1	0.0142187	1	0.0165755	0	0	-
1286.	(IPR010666) Zinc finger, GRF-type	1	0.0164447	1	0.0142187			0	1	GO:zinc ion binding ; GO:0008270
1287.	(IPR014018) SecA motor DEAD	1	0.0164447	2	0.0284374	1	0.0165755	-1	0	-
1288.	(IPR007234) Vps53-like, N-terminal	1	0.0164447	1	0.0142187	1	0.0165755	0	0	-
1289.	(IPR025954) DBC1/CARP1 catalytically inactive NUDIX hydrolase domain	1	0.0164447	1	0.0142187			0	1	-
1290.	(IPR020560) Phosphoribosylglycinamide synthetase, C-domain	1	0.0164447	1	0.0142187	1	0.0165755	0	0	GO:phosphoribosylamine-glycine ligase activity ; GO:0004637 | GO:purine nucleobase biosynthetic process ; GO:0009113
1291.	(IPR037396) FMN hydroxy acid dehydrogenase domain	1	0.0164447	1	0.0142187	1	0.0165755	0	0	-
1292.	(IPR039430) Thymidylate kinase-like domain	1	0.0164447					1	1	-
1293.	(IPR009770) Domain of unknown function DUF1338	1	0.0164447	1	0.0142187	1	0.0165755	0	0	-
1294.	(IPR037315) Exonuclease-1, H3TH domain	1	0.0164447	1	0.0142187			0	1	GO:DNA binding ; GO:0003677 | GO:5'-3' exodeoxyribonuclease activity ; GO:0035312
1295.	(IPR006099) Methylmalonyl-CoA mutase, alpha/beta chain, catalytic	1	0.0164447	1	0.0142187	1	0.0165755	0	0	GO:intramolecular transferase activity ; GO:0016866 | GO:cobalamin binding ; GO:0031419
1296.	(IPR013346) Ribonucleotide reductase, class I , alpha subunit	1	0.0164447	1	0.0142187	1	0.0165755	0	0	GO:oxidation-reduction process ; GO:0055114
1297.	(IPR001975) Ribosomal protein L40e	1	0.0164447	1	0.0142187			0	1	GO:structural constituent of ribosome ; GO:0003735 | GO:translation ; GO:0006412 | GO:ribosome ; GO:0005840
1298.	(IPR002190) MAGE homology domain	1	0.0164447	1	0.0142187	1	0.0165755	0	0	-
1299.	(IPR031341) Ribosomal RNA small subunit methyltransferase F, N-terminal	1	0.0164447	1	0.0142187	1	0.0165755	0	0	-
1300.	(IPR038729) Rad50/SbcC-type AAA domain	1	0.0164447	1	0.0142187	1	0.0165755	0	0	-
1301.	(IPR000232) Heat shock factor (HSF)-type, DNA-binding	1	0.0164447	1	0.0142187	1	0.0165755	0	0	-
1302.	(IPR024605) NAD(P) transhydrogenase, alpha subunit, C-terminal	1	0.0164447					1	1	-
1303.	(IPR002733) AMMECR1 domain	1	0.0164447	1	0.0142187	1	0.0165755	0	0	-
1304.	(IPR015377) Fumarylacetoacetase, N-terminal	1	0.0164447	1	0.0142187	2	0.033151	0	-1	GO:fumarylacetoacetase activity ; GO:0004334 | GO:aromatic amino acid family metabolic process ; GO:0009072
1305.	(IPR029019) Beta-hexosaminidase, eukaryotic type, N-terminal	1	0.0164447			1	0.0165755	1	0	-
1306.	(IPR034215) RBM42, RNA recognition motif	1	0.0164447	1	0.0142187	1	0.0165755	0	0	-
1307.	(IPR013578) Peptidase M16C associated	1	0.0164447	1	0.0142187	1	0.0165755	0	0	GO:proteolysis ; GO:0006508
1308.	(IPR032282) Hydroxyacylglutathione hydrolase, C-terminal domain	1	0.0164447	1	0.0142187	1	0.0165755	0	0	-
1309.	(IPR014017) UvrD-like DNA helicase, C-terminal	1	0.0164447	1	0.0142187			0	1	GO:ATP binding ; GO:0005524 | GO:hydrolase activity ; GO:0016787
1310.	(IPR022783) GC-rich sequence DNA-binding factor-like domain	1	0.0164447	2	0.0284374			-1	1	-
1311.	(IPR032154) Coatomer subunit gamma, C-terminal	1	0.0164447	1	0.0142187			0	1	-
1312.	(IPR034646) UbiB domain, ADCK3-like	1	0.0164447	1	0.0142187	1	0.0165755	0	0	-
1313.	(IPR026480) Arginine N-methyltransferase 2-like domain	1	0.0164447	1	0.0142187	1	0.0165755	0	0	-
1314.	(IPR034103) Sm-like protein Lsm8	1	0.0164447	1	0.0142187			0	1	GO:mRNA splicing, via spliceosome ; GO:0000398 | GO:U6 snRNP ; GO:0005688 | GO:U4/U6 x U5 tri-snRNP complex ; GO:0046540
1315.	(IPR024951) Sulphate adenylyltransferase catalytic domain	1	0.0164447	1	0.0142187	1	0.0165755	0	0	GO:sulfate adenylyltransferase (ATP) activity ; GO:0004781
1316.	(IPR005843) Alpha-D-phosphohexomutase, C-terminal	1	0.0164447	2	0.0284374	2	0.033151	-1	-1	GO:intramolecular transferase activity, phosphotransferases ; GO:0016868 | GO:organic substance metabolic process ; GO:0071704
1317.	(IPR033714) Phenylalanly tRNA synthetase, tRNA-binding-domain	1	0.0164447	1	0.0142187			0	1	GO:tRNA binding ; GO:0000049
1318.	(IPR006963) Molybdopterin oxidoreductase, 4Fe-4S domain	1	0.0164447	1	0.0142187	1	0.0165755	0	0	GO:oxidoreductase activity ; GO:0016491 | GO:oxidation-reduction process ; GO:0055114
1319.	(IPR000788) Ribonucleotide reductase large subunit, C-terminal	1	0.0164447	1	0.0142187	1	0.0165755	0	0	GO:DNA replication ; GO:0006260 | GO:oxidation-reduction process ; GO:0055114
1320.	(IPR031314) Deoxynucleoside kinase domain	1	0.0164447	1	0.0142187			0	1	-
1321.	(IPR021846) NFACT protein, C-terminal	1	0.0164447					1	1	-
1322.	(IPR014810) Fcf2 pre-rRNA processing, C-terminal	1	0.0164447					1	1	-
1323.	(IPR007854) Pre-mRNA polyadenylation factor Fip1 domain	1	0.0164447					1	1	-
1324.	(IPR000118) Granulin	1	0.0164447	1	0.0142187	1	0.0165755	0	0	-
1325.	(IPR033744) RBM8, RNA recognition motif	1	0.0164447	1	0.0142187			0	1	GO:mRNA binding ; GO:0003729
1326.	(IPR027831) Domain of unknown function DUF4485	1	0.0164447	1	0.0142187			0	1	-
1327.	(IPR032396) Spindle assembly abnormal protein 6, N-terminal	1	0.0164447	1	0.0142187			0	1	-
1328.	(IPR035538) PPIL4-like, cyclophilin domain	1	0.0164447	1	0.0142187			0	1	-
1329.	(IPR005571) RNA polymerase, Rpb5, N-terminal	1	0.0164447	1	0.0142187	1	0.0165755	0	0	GO:DNA binding ; GO:0003677 | GO:DNA-directed 5'-3' RNA polymerase activity ; GO:0003899 | GO:transcription, DNA-templated ; GO:0006351 | GO:nucleus ; GO:0005634
1330.	(IPR011023) Nop2p	1	0.0164447	1	0.0142187	1	0.0165755	0	0	GO:RNA binding ; GO:0003723 | GO:S-adenosylmethionine-dependent methyltransferase activity ; GO:0008757 | GO:rRNA processing ; GO:0006364
1331.	(IPR014877) Exportin-1, C-terminal	1	0.0164447					1	1	GO:nuclear export signal receptor activity ; GO:0005049
1332.	(IPR011707) Multicopper oxidase, type 3	1	0.0164447	1	0.0142187	1	0.0165755	0	0	GO:copper ion binding ; GO:0005507
1333.	(IPR012541) DBP10, C-terminal	1	0.0164447	1	0.0142187	1	0.0165755	0	0	GO:RNA binding ; GO:0003723 | GO:ATP binding ; GO:0005524 | GO:nucleus ; GO:0005634
1334.	(IPR004942) Roadblock/LAMTOR2 domain	1	0.0164447	1	0.0142187			0	1	-
1335.	(IPR004009) Myosin, N-terminal, SH3-like	1	0.0164447	1	0.0142187	1	0.0165755	0	0	GO:motor activity ; GO:0003774 | GO:ATP binding ; GO:0005524 | GO:myosin complex ; GO:0016459
1336.	(IPR012891) GCK	1	0.0164447					1	1	-
1337.	(IPR006549) HAD-superfamily hydrolase,subfamily IIIA	1	0.0164447	2	0.0284374	1	0.0165755	-1	0	-
1338.	(IPR006011) Syntaxin, N-terminal domain	1	0.0164447	2	0.0284374	1	0.0165755	-1	0	GO:membrane ; GO:0016020
1339.	(IPR004823) TATA box binding protein associated factor (TAF)	1	0.0164447	1	0.0142187	2	0.033151	0	-1	-
1340.	(IPR007287) Sof1-like protein	1	0.0164447	1	0.0142187	1	0.0165755	0	0	-
1341.	(IPR041796) Mre11 nuclease, N-terminal metallophosphatase domain	1	0.0164447					1	1	-
1342.	(IPR020070) Ribosomal protein L9, N-terminal	1	0.0164447	1	0.0142187	1	0.0165755	0	0	-
1343.	(IPR003099) Prephenate dehydrogenase	1	0.0164447	1	0.0142187	1	0.0165755	0	0	GO:prephenate dehydrogenase (NADP+) activity ; GO:0004665 | GO:prephenate dehydrogenase (NAD+) activity ; GO:0008977 | GO:tyrosine biosynthetic process ; GO:0006571 | GO:oxidation-reduction process ; GO:0055114
1344.	(IPR007472) N-end rule aminoacyl transferase, C-terminal	1	0.0164447	1	0.0142187	1	0.0165755	0	0	GO:arginyltransferase activity ; GO:0004057 | GO:protein arginylation ; GO:0016598
1345.	(IPR007320) Programmed cell death protein 2, C-terminal	1	0.0164447	2	0.0284374	1	0.0165755	-1	0	GO:cytoplasm ; GO:0005737
1346.	(IPR000550) 7,8-Dihydro-6-hydroxymethylpterin-pyrophosphokinase, HPPK	1	0.0164447	1	0.0142187			0	1	GO:2-amino-4-hydroxy-6-hydroxymethyldihydropteridine diphosphokinase activity ; GO:0003848 | GO:folic acid-containing compound biosynthetic process ; GO:0009396
1347.	(IPR033656) Histidyl-anticodon-binding	1	0.0164447			1	0.0165755	1	0	-
1348.	(IPR011679) Endoplasmic reticulum resident protein 29, C-terminal	1	0.0164447	1	0.0142187	1	0.0165755	0	0	GO:endoplasmic reticulum ; GO:0005783
1349.	(IPR040919) Asparaginase/glutaminase, C-terminal	1	0.0164447					1	1	-
1350.	(IPR018928) Generative cell specific-1/HAP2 domain	1	0.0164447					1	1	-
1351.	(IPR034392) TatSF1-like, RNA recognition motif 1	1	0.0164447	1	0.0142187	1	0.0165755	0	0	GO:mRNA splicing, via spliceosome ; GO:0000398
1352.	(IPR015405) NADH-quinone oxidoreductase, chain G, C-terminal	1	0.0164447	1	0.0142187	1	0.0165755	0	0	GO:oxidoreductase activity, acting on NAD(P)H ; GO:0016651 | GO:iron-sulfur cluster binding ; GO:0051536 | GO:oxidation-reduction process ; GO:0055114
1353.	(IPR028091) FAM91, N-terminal domain	1	0.0164447	1	0.0142187	1	0.0165755	0	0	-
1354.	(IPR032197) Ubiquitin-like modifier-activating enzyme Atg7, N-terminal	1	0.0164447	1	0.0142187	1	0.0165755	0	0	-
1355.	(IPR005117) Nitrite/Sulfite reductase ferredoxin-like domain	1	0.0164447	1	0.0142187	1	0.0165755	0	0	GO:oxidoreductase activity ; GO:0016491 | GO:oxidation-reduction process ; GO:0055114
1356.	(IPR000587) Creatinase, N-terminal	1	0.0164447	1	0.0142187	1	0.0165755	0	0	GO:hydrolase activity ; GO:0016787
1357.	(IPR022075) Symplekin C-terminal	1	0.0164447	1	0.0142187			0	1	-
1358.	(IPR009073) Co-chaperone HscB, C-terminal oligomerisation domain	1	0.0164447					1	1	GO:protein complex oligomerization ; GO:0051259
1359.	(IPR025121) GTPase HflX, N-terminal	1	0.0164447	1	0.0142187			0	1	-
1360.	(IPR014905) HIRAN domain	1	0.0164447	2	0.0284374			-1	1	GO:nucleic acid binding ; GO:0003676 | GO:zinc ion binding ; GO:0008270 | GO:hydrolase activity, acting on acid anhydrides, in phosphorus-containing anhydrides ; GO:0016818
1361.	(IPR005121) Ferrodoxin-fold anticodon-binding domain	1	0.0164447	1	0.0142187	1	0.0165755	0	0	-
1362.	(IPR005875) Phosphoribosylaminoimidazole carboxylase, ATPase subunit	1	0.0164447	1	0.0142187			0	1	GO:phosphoribosylaminoimidazole carboxylase activity ; GO:0004638 | GO:'de novo' IMP biosynthetic process ; GO:0006189
1363.	(IPR022159) Tuftelin interacting protein, N-terminal domain	1	0.0164447	1	0.0142187			0	1	-
1364.	(IPR041711) Methionyl-tRNA formyltransferase, N-terminal domain	1	0.0164447					1	1	-
1365.	(IPR005818) Linker histone H1/H5, domain H15	1	0.0164447	2	0.0284374	1	0.0165755	-1	0	GO:DNA binding ; GO:0003677 | GO:nucleosome assembly ; GO:0006334 | GO:nucleosome ; GO:0000786 | GO:nucleus ; GO:0005634
1366.	(IPR007751) Domain of unknown function DUF676, lipase-like	1	0.0164447	1	0.0142187			0	1	-
1367.	(IPR034653) SPF45, RNA recognition motif	1	0.0164447	1	0.0142187			0	1	-
1368.	(IPR041507) Peptidase C12, C-terminal domain	1	0.0164447					1	1	-
1369.	(IPR001912) Ribosomal protein S4/S9, N-terminal	1	0.0164447	2	0.0284374	2	0.033151	-1	-1	GO:rRNA binding ; GO:0019843 | GO:intracellular ; GO:0005622
1370.	(IPR006602) Uncharacterised domain DM10	1	0.0164447	1	0.0142187	1	0.0165755	0	0	-
1371.	(IPR040450) TFIIF beta subunit, HTH domain	1	0.0164447					1	1	-
1372.	(IPR013953) FACT complex subunit Spt16 domain	1	0.0164447					1	1	-
1373.	(IPR020046) 5'-3' exonuclease, alpha-helical arch, N-terminal	1	0.0164447	1	0.0142187			0	1	GO:DNA binding ; GO:0003677
1374.	(IPR032843) Cleavage inducing molecular chaperone, Jiv	1	0.0164447					1	1	-
1375.	(IPR025749) Sphingomyelin synthase-like domain	1	0.0164447			1	0.0165755	1	0	-
1376.	(IPR029485) Cationic amino acid transporter, C-terminal	1	0.0164447	1	0.0142187			0	1	-
1377.	(IPR025607) Ribosomal protein L5 eukaryotic/L18 archaeal, C-terminal	1	0.0164447	1	0.0142187	1	0.0165755	0	0	-
1378.	(IPR022712) Beta-Casp domain	1	0.0164447	2	0.0284374	1	0.0165755	-1	0	-
1379.	(IPR039432) SRP9 domain	1	0.0164447					1	1	-
1380.	(IPR030384) SAM-dependent methyltransferase SMT-type	1	0.0164447	1	0.0142187	1	0.0165755	0	0	GO:methyltransferase activity ; GO:0008168
1381.	(IPR010655) Pre-mRNA cleavage complex subunit Clp1, C-terminal	1	0.0164447	1	0.0142187	1	0.0165755	0	0	GO:mRNA 3'-end processing ; GO:0031124
1382.	(IPR031727) Galactose mutarotase, N-terminal barrel	1	0.0164447	1	0.0142187			0	1	-
1383.	(IPR039192) Glycogen synthase kinase 3, catalytic domain	1	0.0164447	1	0.0142187	1	0.0165755	0	0	-
1384.	(IPR036018) Plant myosin, class XI, motor domain	1	0.0164447					1	1	-
1385.	(IPR013049) Spo11/DNA topoisomerase VI, subunit A, N-terminal	1	0.0164447	2	0.0284374	1	0.0165755	-1	0	GO:DNA binding ; GO:0003677 | GO:catalytic activity ; GO:0003824 | GO:ATP binding ; GO:0005524 | GO:DNA metabolic process ; GO:0006259 | GO:chromosome ; GO:0005694
1386.	(IPR006157) Dihydroneopterin aldolase/epimerase domain	1	0.0164447	1	0.0142187	1	0.0165755	0	0	GO:dihydroneopterin aldolase activity ; GO:0004150 | GO:folic acid-containing compound metabolic process ; GO:0006760
1387.	(IPR013512) 1-deoxy-D-xylulose 5-phosphate reductoisomerase, N-terminal	1	0.0164447			1	0.0165755	1	0	GO:NADPH binding ; GO:0070402 | GO:oxidation-reduction process ; GO:0055114
1388.	(IPR041609) Phosphoribosylformylglycinamidine synthase, linker domain	1	0.0164447					1	1	-
1389.	(IPR007722) mRNA decapping protein 2, Box A domain	1	0.0164447	1	0.0142187			0	1	GO:RNA binding ; GO:0003723 | GO:hydrolase activity ; GO:0016787 | GO:manganese ion binding ; GO:0030145
1390.	(IPR002999) Tudor domain	1	0.0164447	2	0.0284374	1	0.0165755	-1	0	-
1391.	(IPR003191) Guanylate-binding protein/Atlastin, C-terminal	1	0.0164447	1	0.0142187			0	1	GO:GTPase activity ; GO:0003924 | GO:GTP binding ; GO:0005525
1392.	(IPR018325) Rad4/PNGase transglutaminase-like fold	1	0.0164447	1	0.0142187			0	1	-
1393.	(IPR011130) SecA, preprotein cross-linking domain	1	0.0164447	2	0.0284374			-1	1	GO:protein import ; GO:0017038 | GO:membrane ; GO:0016020
1394.	(IPR034157) DNA topoisomerase 2, TOPRIM domain	1	0.0164447	1	0.0142187	1	0.0165755	0	0	-
1395.	(IPR035584) Amidophosphoribosyltransferase, N-terminal	1	0.0164447	1	0.0142187			0	1	-
1396.	(IPR013883) Transcription factor Iwr1 domain	1	0.0164447					1	1	-
1397.	(IPR029473) Cell morphogenesis central region	1	0.0164447	1	0.0142187	2	0.033151	0	-1	-
1398.	(IPR017456) CTP synthase, N-terminal	1	0.0164447	1	0.0142187	1	0.0165755	0	0	GO:CTP synthase activity ; GO:0003883 | GO:pyrimidine nucleotide biosynthetic process ; GO:0006221
1399.	(IPR031790) Nitric oxide synthase-interacting protein, zinc-finger	1	0.0164447	1	0.0142187	1	0.0165755	0	0	-
1400.	(IPR013866) Sphingolipid delta4-desaturase, N-terminal	1	0.0164447	1	0.0142187	1	0.0165755	0	0	-
1401.	(IPR028261) Dihydroprymidine dehydrogenase domain II	1	0.0164447	1	0.0142187			0	1	-
1402.	(IPR033118) EXPERA domain	1	0.0164447	2	0.0284374	2	0.033151	-1	-1	-
1403.	(IPR001356) Homeobox domain	1	0.0164447	1	0.0142187			0	1	GO:DNA binding ; GO:0003677
1404.	(IPR004971) mRNA (guanine-N(7))-methyltransferase domain	1	0.0164447	1	0.0142187	1	0.0165755	0	0	-
1405.	(IPR030388) Era-type guanine nucleotide-binding (G) domain	1	0.0164447					1	1	-
1406.	(IPR016072) SKP1 component, dimerisation	1	0.0164447	1	0.0142187	1	0.0165755	0	0	GO:ubiquitin-dependent protein catabolic process ; GO:0006511
1407.	(IPR007714) CFA20 domain	1	0.0164447					1	1	-
1408.	(IPR009695) Diacylglycerol glucosyltransferase, N-terminal	1	0.0164447	1	0.0142187			0	1	GO:transferase activity, transferring hexosyl groups ; GO:0016758 | GO:glycolipid biosynthetic process ; GO:0009247
1409.	(IPR002223) Pancreatic trypsin inhibitor Kunitz domain	1	0.0164447	1	0.0142187	1	0.0165755	0	0	GO:serine-type endopeptidase inhibitor activity ; GO:0004867
1410.	(IPR014840) Hpc2-related domain	1	0.0164447	1	0.0142187	1	0.0165755	0	0	-
1411.	(IPR033828) CTP synthase GATase domain	1	0.0164447	1	0.0142187	1	0.0165755	0	0	GO:CTP synthase activity ; GO:0003883 | GO:CTP biosynthetic process ; GO:0006241
1412.	(IPR009771) Ribosome control protein 1	1	0.0164447	1	0.0142187			0	1	-
1413.	(IPR004457) Zinc finger, ZPR1-type	1	0.0164447	1	0.0142187			0	1	GO:zinc ion binding ; GO:0008270
1414.	(IPR007867) Glucose-methanol-choline oxidoreductase, C-terminal	1	0.0164447	1	0.0142187			0	1	GO:oxidoreductase activity, acting on CH-OH group of donors ; GO:0016614 | GO:oxidation-reduction process ; GO:0055114
1415.	(IPR009674) DNA-directed RNA polymerase I subunit RPA2, domain 4	1	0.0164447			1	0.0165755	1	0	GO:DNA-directed 5'-3' RNA polymerase activity ; GO:0003899 | GO:transcription, DNA-templated ; GO:0006351 | GO:nucleus ; GO:0005634
1416.	(IPR019495) Exosome complex component CSL4, C-terminal	1	0.0164447					1	1	GO:RNA binding ; GO:0003723 | GO:exosome (RNase complex) ; GO:0000178
1417.	(IPR004201) CDC48, domain 2	1	0.0164447	1	0.0142187	1	0.0165755	0	0	-
1418.	(IPR004552) 1-acyl-sn-glycerol-3-phosphate acyltransferase	1	0.0164447	1	0.0142187	1	0.0165755	0	0	GO:1-acylglycerol-3-phosphate O-acyltransferase activity ; GO:0003841 | GO:phospholipid biosynthetic process ; GO:0008654 | GO:membrane ; GO:0016020
1419.	(IPR031615) MYND-like zinc finger, mRNA-binding	1	0.0164447	1	0.0142187	1	0.0165755	0	0	-
1420.	(IPR033120) Hotdog acyl-CoA thioesterase (ACOT)-type domain	1	0.0164447	2	0.0284374	3	0.0497265	-1	-2	-
1421.	(IPR032752) DC-UbP/UBTD2, N-terminal domain	1	0.0164447	1	0.0142187	1	0.0165755	0	0	-
1422.	(IPR035476) Phosphoglucose isomerase, SIS domain 1	1	0.0164447	2	0.0284374	2	0.033151	-1	-1	-
1423.	(IPR003781) CoA-binding	1	0.0164447	1	0.0142187	2	0.033151	0	-1	GO:cofactor binding ; GO:0048037
1424.	(IPR013751) 3-Oxoacyl-[acyl-carrier-protein (ACP)] synthase III	1	0.0164447	1	0.0142187	1	0.0165755	0	0	-
1425.	(IPR006048) Alpha-amylase/branching enzyme, C-terminal all beta	1	0.0164447	2	0.0284374	2	0.033151	-1	-1	GO:catalytic activity ; GO:0003824 | GO:cation binding ; GO:0043169 | GO:carbohydrate metabolic process ; GO:0005975
1426.	(IPR022417) Porphobilinogen deaminase, N-terminal	1	0.0164447	1	0.0142187	1	0.0165755	0	0	GO:hydroxymethylbilane synthase activity ; GO:0004418 | GO:tetrapyrrole biosynthetic process ; GO:0033014
1427.	(IPR028083) Spt6 acidic, N-terminal domain	1	0.0164447	1	0.0142187	1	0.0165755	0	0	-
1428.	(IPR014786) Anaphase-promoting complex subunit 2, C-terminal	1	0.0164447	1	0.0142187	1	0.0165755	0	0	-
1429.	(IPR002156) Ribonuclease H domain	1	0.0164447			1	0.0165755	1	0	GO:nucleic acid binding ; GO:0003676 | GO:RNA-DNA hybrid ribonuclease activity ; GO:0004523
1430.	(IPR021790) PTBP1, RNA recognition motif 2-like	1	0.0164447					1	1	-
1431.	(IPR002466) Adenosine deaminase/editase	1	0.0164447	1	0.0142187			0	1	GO:RNA binding ; GO:0003723 | GO:adenosine deaminase activity ; GO:0004000 | GO:RNA processing ; GO:0006396
1432.	(IPR002931) Transglutaminase-like	1	0.0164447	1	0.0142187			0	1	-
1433.	(IPR041534) PP2A regulatory subunit B'', EF-hand domain	1	0.0164447					1	1	-
1434.	(IPR007330) MIT	1	0.0164447	1	0.0142187	1	0.0165755	0	0	-
1435.	(IPR001736) Phospholipase D/Transphosphatidylase	1	0.0164447	1	0.0142187	1	0.0165755	0	0	GO:catalytic activity ; GO:0003824
1436.	(IPR001496) SOCS box domain	1	0.0164447					1	1	-
1437.	(IPR007582) TFIID subunit TAF5, NTD2 domain	1	0.0164447	1	0.0142187			0	1	-
1438.	(IPR007719) Phytochelatin synthase, N-terminal catalytic domain	1	0.0164447	1	0.0142187	1	0.0165755	0	0	GO:glutathione gamma-glutamylcysteinyltransferase activity ; GO:0016756 | GO:metal ion binding ; GO:0046872 | GO:response to metal ion ; GO:0010038 | GO:phytochelatin biosynthetic process ; GO:0046938
1439.	(IPR015878) S-adenosyl-L-homocysteine hydrolase, NAD binding domain	1	0.0164447	1	0.0142187	1	0.0165755	0	0	-
1440.	(IPR002711) HNH endonuclease	1	0.0164447					1	1	GO:nucleic acid binding ; GO:0003676 | GO:endonuclease activity ; GO:0004519
1441.	(IPR034300) NADP transhydrogenase beta-like domain	1	0.0164447	1	0.0142187	1	0.0165755	0	0	-
1442.	(IPR015155) PLAA family ubiquitin binding domain	1	0.0164447	1	0.0142187	1	0.0165755	0	0	-
1443.	(IPR025867) MnmE, helical domain	1	0.0164447	1	0.0142187	1	0.0165755	0	0	-
1444.	(IPR013170) mRNA splicing factor Cwf21 domain	1	0.0164447	1	0.0142187			0	1	-
1445.	(IPR033910) Glutamyl-tRNA synthetase	1	0.0164447	1	0.0142187			0	1	GO:zinc ion binding ; GO:0008270 | GO:glutamyl-tRNA aminoacylation ; GO:0006424
1446.	(IPR033871) Sm-like protein LSm5	1	0.0164447	1	0.0142187			0	1	-
1447.	(IPR029188) Ribosomal RNA-processing protein 14, N-terminal	1	0.0164447	1	0.0142187	1	0.0165755	0	0	-
1448.	(IPR005110) MoeA, N-terminal and linker domain	1	0.0164447	1	0.0142187	1	0.0165755	0	0	GO:molybdopterin cofactor biosynthetic process ; GO:0032324
1449.	(IPR035082) Nrap protein domain 1	1	0.0164447	1	0.0142187	1	0.0165755	0	0	-
1450.	(IPR009769) Protein ENHANCED DISEASE RESISTANCE 2, C-terminal	1	0.0164447	2	0.0284374	3	0.0497265	-1	-2	-
1451.	(IPR012973) NOG, C-terminal	1	0.0164447	1	0.0142187			0	1	-
1452.	(IPR002014) VHS domain	1	0.0164447	1	0.0142187	1	0.0165755	0	0	GO:intracellular protein transport ; GO:0006886
1453.	(IPR041888) ZN598/Hel2, RING finger	1	0.0164447					1	1	-
1454.	(IPR001155) NADH:flavin oxidoreductase/NADH oxidase, N-terminal	1	0.0164447	1	0.0142187	1	0.0165755	0	0	GO:FMN binding ; GO:0010181 | GO:oxidoreductase activity ; GO:0016491 | GO:oxidation-reduction process ; GO:0055114
1455.	(IPR034012) Pol II subunit B9, C-terminal zinc ribbon	1	0.0164447	1	0.0142187	1	0.0165755	0	0	GO:mRNA cleavage ; GO:0006379
1456.	(IPR005532) Sulfatase-modifying factor enzyme	1	0.0164447	1	0.0142187	1	0.0165755	0	0	-
1457.	(IPR027120) Smc2, ATP-binding cassette domain	1	0.0164447	1	0.0142187	1	0.0165755	0	0	-
1458.	(IPR011665) Brf1, TBP-binding domain	1	0.0164447	1	0.0142187	1	0.0165755	0	0	-
1459.	(IPR012923) Chromosome segregation in meiosis protein 3	1	0.0164447	1	0.0142187	1	0.0165755	0	0	GO:cellular response to DNA damage stimulus ; GO:0006974 | GO:replication fork protection ; GO:0048478 | GO:nucleus ; GO:0005634
1460.	(IPR004183) Extradiol ring-cleavage dioxygenase, class III enzyme, subunit B	1	0.0164447	1	0.0142187			0	1	GO:ferrous iron binding ; GO:0008198 | GO:oxidoreductase activity ; GO:0016491 | GO:cellular aromatic compound metabolic process ; GO:0006725
1461.	(IPR001754) Orotidine 5'-phosphate decarboxylase domain	1	0.0164447	1	0.0142187	1	0.0165755	0	0	GO:orotidine-5'-phosphate decarboxylase activity ; GO:0004590 | GO:'de novo' pyrimidine nucleobase biosynthetic process ; GO:0006207
1462.	(IPR014854) Non-structural maintenance of chromosome element 4, C-terminal	1	0.0164447	1	0.0142187			0	1	-
1463.	(IPR032474) Protein argonaute, N-terminal	1	0.0164447	1	0.0142187			0	1	-
1464.	(IPR019136) Transcription factor IIIC subunit 5, HTH domain	1	0.0164447					1	1	-
1465.	(IPR041265) Propionyl-coenzyme A carboxylase, BT domain	1	0.0164447					1	1	-
1466.	(IPR033720) Elongation factor Tu, domain 2	1	0.0164447	1	0.0142187	1	0.0165755	0	0	-
1467.	(IPR001093) IMP dehydrogenase/GMP reductase	1	0.0164447	2	0.0284374	2	0.033151	-1	-1	GO:catalytic activity ; GO:0003824 | GO:oxidation-reduction process ; GO:0055114
1468.	(IPR034220) RBM34, RNA recognition motif 1	1	0.0164447	1	0.0142187			0	1	-
1469.	(IPR000262) FMN-dependent dehydrogenase	1	0.0164447	1	0.0142187	1	0.0165755	0	0	GO:oxidoreductase activity ; GO:0016491
1470.	(IPR041982) Ribosomal protein S4, KOW domain	1	0.0164447					1	1	-
1471.	(IPR002505) Phosphate acetyl/butaryl transferase	1	0.0164447	1	0.0142187	1	0.0165755	0	0	GO:transferase activity, transferring acyl groups ; GO:0016746
1472.	(IPR034150) SF3B6, RNA recognition motif	1	0.0164447					1	1	-
1473.	(IPR035684) Arginyl-tRNA synthetase, catalytic core domain	1	0.0164447	1	0.0142187	1	0.0165755	0	0	-
1474.	(IPR000242) PTP type protein phosphatase	1	0.0164447	1	0.0142187			0	1	GO:protein tyrosine phosphatase activity ; GO:0004725 | GO:protein dephosphorylation ; GO:0006470
1475.	(IPR003829) Pirin, N-terminal domain	1	0.0164447	1	0.0142187	1	0.0165755	0	0	-
1476.	(IPR006925) Vps16, C-terminal	1	0.0164447	1	0.0142187			0	1	GO:intracellular protein transport ; GO:0006886 | GO:cytoplasm ; GO:0005737
1477.	(IPR016009) tRNA methyltransferase TRMD/TRM10-type domain	1	0.0164447	1	0.0142187	1	0.0165755	0	0	-
1478.	(IPR013932) TATA-binding protein interacting (TIP20)	1	0.0164447	1	0.0142187	1	0.0165755	0	0	-
1479.	(IPR023573) Ribosomal protein 50S-L18Ae/60S-L20/60S-L18A	1	0.0164447	1	0.0142187	1	0.0165755	0	0	GO:structural constituent of ribosome ; GO:0003735 | GO:translation ; GO:0006412 | GO:ribosome ; GO:0005840
1480.	(IPR034257) Acinus, RNA recognition motif	1	0.0164447					1	1	-
1481.	(IPR002761) Diphthamide synthase domain	1	0.0164447	1	0.0142187	1	0.0165755	0	0	-
1482.	(IPR019575) NADH-ubiquinone oxidoreductase 51kDa subunit, iron-sulphur binding domain	1	0.0164447	1	0.0142187	1	0.0165755	0	0	GO:4 iron, 4 sulfur cluster binding ; GO:0051539
1483.	(IPR010314) E3 ubiquitin ligase, domain of unknown function DUF913	1	0.0164447			1	0.0165755	1	0	-
1484.	(IPR033738) Asparagine synthase, N-terminal domain	1	0.0164447					1	1	-
1485.	(IPR013915) Pre-mRNA-splicing factor 19	1	0.0164447	1	0.0142187	1	0.0165755	0	0	-
1486.	(IPR032472) Argonaute linker 2 domain	1	0.0164447	1	0.0142187			0	1	-
1487.	(IPR014731) Electron transfer flavoprotein, alpha subunit, C-terminal	1	0.0164447	1	0.0142187	1	0.0165755	0	0	-
1488.	(IPR003165) Piwi domain	1	0.0164447	1	0.0142187			0	1	GO:nucleic acid binding ; GO:0003676
1489.	(IPR013611) Transport-associated OB, type 2	1	0.0164447					1	1	GO:ATP binding ; GO:0005524 | GO:transmembrane transporter activity ; GO:0022857 | GO:transmembrane transport ; GO:0055085 | GO:ATP-binding cassette (ABC) transporter complex ; GO:0043190
1490.	(IPR022591) Transcription initiation factor TFIID subunit 1, domain of unknown function	1	0.0164447	1	0.0142187			0	1	-
1491.	(IPR002579) Peptide methionine sulphoxide reductase MrsB	1	0.0164447	1	0.0142187			0	1	GO:peptide-methionine (R)-S-oxide reductase activity ; GO:0033743 | GO:oxidation-reduction process ; GO:0055114
1492.	(IPR032378) ZC3H15/TMA46 family, C-terminal	1	0.0164447	2	0.0284374	1	0.0165755	-1	0	-
1493.	(IPR021786) Pre-mRNA splicing factor component Cdc5p/Cef1	1	0.0164447	1	0.0142187			0	1	-
1494.	(IPR022663) Dihydrodipicolinate reductase, C-terminal	1	0.0164447	1	0.0142187	1	0.0165755	0	0	GO:4-hydroxy-tetrahydrodipicolinate reductase ; GO:0008839 | GO:lysine biosynthetic process via diaminopimelate ; GO:0009089 | GO:oxidation-reduction process ; GO:0055114
1495.	(IPR040896) 26S proteasome regulatory subunit RPN5, C-terminal domain	1	0.0164447					1	1	-
1496.	(IPR024601) Peptidase M1, alanyl aminopeptidase, C-terminal	1	0.0164447	1	0.0142187	2	0.033151	0	-1	-
1497.	(IPR005031) Coenzyme Q-binding protein COQ10, START domain	1	0.0164447	3	0.0426561	1	0.0165755	-2	0	-
1498.	(IPR015349) GTP-binding protein OBG, C-terminal	1	0.0164447	1	0.0142187			0	1	GO:nucleotide binding ; GO:0000166
1499.	(IPR002740) EVE domain	1	0.0164447	1	0.0142187	1	0.0165755	0	0	-
1500.	(IPR000312) Glycosyl transferase, family 3	1	0.0164447	1	0.0142187	1	0.0165755	0	0	GO:transferase activity, transferring glycosyl groups ; GO:0016757
1501.	(IPR016188) PurM-like, N-terminal domain	1	0.0164447	1	0.0142187	1	0.0165755	0	0	-
1502.	(IPR025941) Vacuolar protein sorting-associated protein 8, central domain	1	0.0164447	1	0.0142187			0	1	-
1503.	(IPR010505) Molybdenum cofactor synthesis C-terminal	1	0.0164447	1	0.0142187	1	0.0165755	0	0	GO:4 iron, 4 sulfur cluster binding ; GO:0051539 | GO:Mo-molybdopterin cofactor biosynthetic process ; GO:0006777 | GO:molybdopterin synthase complex ; GO:0019008
1504.	(IPR022702) DNA (cytosine-5)-methyltransferase 1, replication foci domain	1	0.0164447	1	0.0142187	1	0.0165755	0	0	-
1505.	(IPR007230) Peptidase S59, nucleoporin	1	0.0164447	1	0.0142187	1	0.0165755	0	0	GO:structural constituent of nuclear pore ; GO:0017056 | GO:nucleocytoplasmic transport ; GO:0006913 | GO:nuclear pore ; GO:0005643
1506.	(IPR025887) Glycoside hydrolase family 31, N-terminal domain	1	0.0164447	1	0.0142187	2	0.033151	0	-1	-
1507.	(IPR034101) Sm-like protein Lsm4	1	0.0164447	1	0.0142187	1	0.0165755	0	0	GO:mRNA splicing, via spliceosome ; GO:0000398 | GO:nuclear-transcribed mRNA catabolic process ; GO:0000956
1508.	(IPR019147) Suppressor of white apricot, N-terminal domain	1	0.0164447					1	1	-
1509.	(IPR035698) DNA-directed RNA polymerase III subunit RPC1, C-terminal	1	0.0164447	1	0.0142187	1	0.0165755	0	0	-
1510.	(IPR034363) eIF3B, RNA recognition motif	1	0.0164447	1	0.0142187	1	0.0165755	0	0	-
1511.	(IPR023184) Ubiquinol-cytochrome C reductase hinge domain	1	0.0164447	1	0.0142187			0	1	-
1512.	(IPR032450) SMARCC, N-terminal	1	0.0164447	1	0.0142187			0	1	-
1513.	(IPR010996) DNA polymerase beta-like, N-terminal domain	1	0.0164447			1	0.0165755	1	0	-
1514.	(IPR028564) tRNA methyltransferase TRM10-type domain	1	0.0164447	1	0.0142187	1	0.0165755	0	0	-
1515.	(IPR010914) RsgA GTPase domain	1	0.0164447	1	0.0142187	1	0.0165755	0	0	GO:GTPase activity ; GO:0003924 | GO:GTP binding ; GO:0005525
1516.	(IPR011494) TUP1-like enhancer of split	1	0.0164447	1	0.0142187	1	0.0165755	0	0	GO:regulation of transcription, DNA-templated ; GO:0006355
1517.	(IPR022535) Golgi pH regulator, conserved domain	1	0.0164447	1	0.0142187	1	0.0165755	0	0	GO:membrane ; GO:0016020
1518.	(IPR024548) Copper type II ascorbate-dependent monooxygenase, C-terminal	1	0.0164447	1	0.0142187			0	1	-
1519.	(IPR022628) S-adenosylmethionine synthetase, N-terminal	1	0.0164447	1	0.0142187	1	0.0165755	0	0	GO:methionine adenosyltransferase activity ; GO:0004478 | GO:S-adenosylmethionine biosynthetic process ; GO:0006556
1520.	(IPR002775) DNA/RNA-binding protein Alba-like	1	0.0164447	1	0.0142187	1	0.0165755	0	0	GO:nucleic acid binding ; GO:0003676
1521.	(IPR013822) Signal recognition particle SRP54, helical bundle	1	0.0164447					1	1	GO:GTP binding ; GO:0005525 | GO:SRP-dependent cotranslational protein targeting to membrane ; GO:0006614
1522.	(IPR041330) KN17, SH3-like C-terminal domain	1	0.0164447					1	1	-
1523.	(IPR019035) Mediator complex, subunit Med12	1	0.0164447	1	0.0142187			0	1	GO:transcription coregulator activity ; GO:0003712 | GO:regulation of transcription by RNA polymerase II ; GO:0006357 | GO:mediator complex ; GO:0016592
1524.	(IPR009288) Gamma-glutamylcyclotransferase, AIG2-like	1	0.0164447	1	0.0142187			0	1	-
1525.	(IPR041616) Phenylalanyl tRNA synthetase beta chain, core domain	1	0.0164447					1	1	-
1526.	(IPR031814) ALG11 mannosyltransferase, N-terminal	1	0.0164447	1	0.0142187			0	1	-
1527.	(IPR035697) DNA-directed RNA polymerase III subunit RPC1, N-terminal	1	0.0164447	1	0.0142187	1	0.0165755	0	0	-
1528.	(IPR013857) NADH:ubiquinone oxidoreductase intermediate-associated protein 30	1	0.0164447	2	0.0284374	1	0.0165755	-1	0	-
1529.	(IPR024763) Vacuolar protein sorting protein 11, C-terminal	1	0.0164447	1	0.0142187	1	0.0165755	0	0	-
1530.	(IPR025192) Succinate dehydogenase/fumarate reductase N-terminal	1	0.0164447	2	0.0284374	1	0.0165755	-1	0	GO:electron transfer activity ; GO:0009055 | GO:iron-sulfur cluster binding ; GO:0051536
1531.	(IPR001322) Lamin tail domain	1	0.0164447	2	0.0284374	2	0.033151	-1	-1	-
1532.	(IPR033729) Serine-tRNA ligase catalytic core domain	1	0.0164447	2	0.0284374	1	0.0165755	-1	0	-
1533.	(IPR000535) Major sperm protein (MSP) domain	1	0.0164447	1	0.0142187	1	0.0165755	0	0	-
1534.	(IPR014026) UDP-glucose/GDP-mannose dehydrogenase, dimerisation	1	0.0164447	2	0.0284374	1	0.0165755	-1	0	GO:oxidoreductase activity, acting on the CH-OH group of donors, NAD or NADP as acceptor ; GO:0016616 | GO:NAD binding ; GO:0051287 | GO:oxidation-reduction process ; GO:0055114
1535.	(IPR029240) MMS19, N-terminal	1	0.0164447					1	1	-
1536.	(IPR031675) Serine-threonine protein phosphatase, N-terminal	1	0.0164447	1	0.0142187	1	0.0165755	0	0	-
1537.	(IPR032570) Splicing factor 1, helix-hairpin domain	1	0.0164447	1	0.0142187	2	0.033151	0	-1	-
1538.	(IPR006218) DAHP synthetase I/KDSA	1	0.0164447	1	0.0142187	1	0.0165755	0	0	GO:biosynthetic process ; GO:0009058
1539.	(IPR015871) Transcription initiation factor IIA, gamma subunit, C-terminal	1	0.0164447	1	0.0142187	1	0.0165755	0	0	GO:transcription initiation from RNA polymerase II promoter ; GO:0006367 | GO:transcription factor TFIIA complex ; GO:0005672
1540.	(IPR004006) DhaK domain	1	0.0164447	1	0.0142187			0	1	GO:glycerone kinase activity ; GO:0004371 | GO:glycerol metabolic process ; GO:0006071
1541.	(IPR013697) DNA polymerase epsilon, catalytic subunit A, C-terminal	1	0.0164447	1	0.0142187			0	1	GO:DNA-directed DNA polymerase activity ; GO:0003887 | GO:zinc ion binding ; GO:0008270 | GO:DNA replication ; GO:0006260 | GO:nucleus ; GO:0005634
1542.	(IPR029320) Acyl-coenzyme A oxidase, N-terminal	1	0.0164447	1	0.0142187			0	1	-
1543.	(IPR041082) Suv3, C-terminal domain 1	1	0.0164447					1	1	-
1544.	(IPR033922) NAD(P) binding domain of glutamate dehydrogenase	1	0.0164447	1	0.0142187	1	0.0165755	0	0	-
1545.	(IPR032193) CCR4-NOT transcription complex subunit 1, TTP binding domain	1	0.0164447	1	0.0142187			0	1	-
1546.	(IPR013978) MEKHLA	1	0.0164447	1	0.0142187			0	1	-
1547.	(IPR012591) PRO8NT domain	1	0.0164447	1	0.0142187	1	0.0165755	0	0	GO:mRNA splicing, via spliceosome ; GO:0000398
1548.	(IPR037875) Ribosome biogenesis protein Bms1, N-terminal	1	0.0164447			1	0.0165755	1	0	GO:GTP binding ; GO:0005525
1549.	(IPR035075) PRMT5 arginine-N-methyltransferase	1	0.0164447	1	0.0142187	1	0.0165755	0	0	-
1550.	(IPR027474) L-asparaginase, N-terminal	1	0.0164447	1	0.0142187	1	0.0165755	0	0	-
1551.	(IPR019544) Tetratricopeptide, SHNi-TPR domain	1	0.0164447	1	0.0142187			0	1	-
1552.	(IPR015158) Bud22 domain	1	0.0164447			1	0.0165755	1	0	-
1553.	(IPR006865) Domain of unknown function DUF629	1	0.0164447	1	0.0142187			0	1	-
1554.	(IPR031336) Cell division control protein 73, C-terminal	1	0.0164447	1	0.0142187	1	0.0165755	0	0	-
1555.	(IPR007718) Srp40, C-terminal	1	0.0164447	1	0.0142187	1	0.0165755	0	0	-
1556.	(IPR020562) Phosphoribosylglycinamide synthetase, N-terminal	1	0.0164447	1	0.0142187	1	0.0165755	0	0	GO:phosphoribosylamine-glycine ligase activity ; GO:0004637 | GO:purine nucleobase biosynthetic process ; GO:0009113
1557.	(IPR006551) Polynucleotide 3'-phosphatase	1	0.0164447	1	0.0142187			0	1	-
1558.	(IPR011501) Nucleolar complex-associated protein 3, N-terminal	1	0.0164447	1	0.0142187			0	1	-
1559.	(IPR031334) Piezo non-specific cation channel, R-Ras-binding domain	1	0.0164447	1	0.0142187	1	0.0165755	0	0	-
1560.	(IPR005559) CG-1 DNA-binding domain	1	0.0164447	1	0.0142187	1	0.0165755	0	0	GO:DNA binding ; GO:0003677
1561.	(IPR035372) Malonyl-CoA decarboxylase, N-terminal	1	0.0164447					1	1	-
1562.	(IPR032456) CAAX prenyl protease 1, N-terminal	1	0.0164447	1	0.0142187	1	0.0165755	0	0	-
1563.	(IPR011685) LETM1-like	1	0.0164447	2	0.0284374			-1	1	-
1564.	(IPR032174) Intron-binding protein aquarius, N-terminal	1	0.0164447	1	0.0142187	2	0.033151	0	-1	-
1565.	(IPR017899) Vacuolar protein sorting-associated, VPS28, C-terminal	1	0.0164447	1	0.0142187	1	0.0165755	0	0	-
1566.	(IPR019103) Aspartic peptidase, DDI1-type	1	0.0164447	1	0.0142187	1	0.0165755	0	0	GO:aspartic-type endopeptidase activity ; GO:0004190 | GO:proteolysis ; GO:0006508
1567.	(IPR005467) Histidine kinase domain	1	0.0164447	3	0.0426561	1	0.0165755	-2	0	-
1568.	(IPR041545) RABX5, catalytic core helical domain	1	0.0164447					1	1	-
1569.	(IPR040626) Cytosolic carboxypeptidase, N-terminal	1	0.0164447					1	1	-
1570.	(IPR029314) FANCI solenoid 4 domain	1	0.0164447			1	0.0165755	1	0	-
1571.	(IPR025344) Domain of unknown function DUF4101	1	0.0164447	2	0.0284374			-1	1	-
1572.	(IPR023798) Ribosomal protein S7 domain	1	0.0164447	1	0.0142187	1	0.0165755	0	0	-
1573.	(IPR033122) Letm1 ribosome-binding domain	1	0.0164447	1	0.0142187			0	1	GO:ribosome binding ; GO:0043022
1574.	(IPR020546) ATP synthase, F1 complex, delta/epsilon subunit, N-terminal	1	0.0164447	1	0.0142187	1	0.0165755	0	0	GO:ATP synthesis coupled proton transport ; GO:0015986
1575.	(IPR025709) Leucyl-tRNA synthetase, editing domain	1	0.0164447	1	0.0142187	1	0.0165755	0	0	GO:aminoacyl-tRNA editing activity ; GO:0002161 | GO:tRNA aminoacylation for protein translation ; GO:0006418
1576.	(IPR041538) ATPase RavA-like, AAA lid domain	1	0.0164447					1	1	-
1577.	(IPR032416) Peptidase M24, C-terminal domain	1	0.0164447	1	0.0142187	1	0.0165755	0	0	-
1578.	(IPR007180) Domain of unknown function DUF382	1	0.0164447	1	0.0142187	1	0.0165755	0	0	GO:nucleus ; GO:0005634
1579.	(IPR033421) Rit1, DUSP-like domain	1	0.0164447	1	0.0142187			0	1	-
1580.	(IPR041973) Spt5, KOW domain repeat 1	1	0.0164447					1	1	-
1581.	(IPR039431) Vta1/callose synthase, N-terminal	1	0.0164447					1	1	-
1582.	(IPR031781) SF3A2 domain	1	0.0164447	1	0.0142187	1	0.0165755	0	0	-
1583.	(IPR006667) SLC41 divalent cation transporters, integral membrane domain	1	0.0164447	2	0.0284374			-1	1	GO:cation transmembrane transporter activity ; GO:0008324 | GO:cation transport ; GO:0006812
1584.	(IPR025761) FFD box	1	0.0164447	1	0.0142187			0	1	-
1585.	(IPR005793) Formyl transferase, C-terminal	1	0.0164447	1	0.0142187	1	0.0165755	0	0	GO:hydroxymethyl-, formyl- and related transferase activity ; GO:0016742 | GO:biosynthetic process ; GO:0009058
1586.	(IPR028941) WHIM2 domain	1	0.0164447	1	0.0142187			0	1	-
1587.	(IPR007199) Replication factor-A protein 1, N-terminal	1	0.0164447	2	0.0284374	1	0.0165755	-1	0	GO:DNA binding ; GO:0003677 | GO:DNA replication ; GO:0006260 | GO:nucleus ; GO:0005634
1588.	(IPR006703) AIG1-type guanine nucleotide-binding (G) domain	1	0.0164447	2	0.0284374			-1	1	-
1589.	(IPR002820) Molybdopterin cofactor biosynthesis C (MoaC) domain	1	0.0164447	1	0.0142187	1	0.0165755	0	0	-
1590.	(IPR031692) EH domain-containing protein, N-terminal	1	0.0164447	1	0.0142187	1	0.0165755	0	0	-
1591.	(IPR014886) La protein, RNA-binding domain	1	0.0164447					1	1	GO:RNA binding ; GO:0003723
1592.	(IPR035482) Phosphoglucose isomerase, SIS domain 2	1	0.0164447	2	0.0284374	2	0.033151	-1	-1	-
1593.	(IPR013212) Mad3/Bub1 homology region 1	1	0.0164447	2	0.0284374			-1	1	-
1594.	(IPR006955) Uso1/p115-like vesicle tethering protein, C-terminal	1	0.0164447					1	1	GO:obsolete protein transporter activity ; GO:0008565 | GO:intracellular protein transport ; GO:0006886 | GO:cytoplasm ; GO:0005737 | GO:membrane ; GO:0016020
1595.	(IPR000863) Sulfotransferase domain	1	0.0164447			2	0.033151	1	-1	GO:sulfotransferase activity ; GO:0008146
1596.	(IPR003245) Phytocyanin domain	1	0.0164447	2	0.0284374			-1	1	GO:electron transfer activity ; GO:0009055
1597.	(IPR006751) TAFII55 protein, conserved region	1	0.0164447	1	0.0142187	1	0.0165755	0	0	GO:transcription initiation from RNA polymerase II promoter ; GO:0006367 | GO:transcription factor TFIID complex ; GO:0005669
1598.	(IPR007956) Malonyl-CoA decarboxylase, C-terminal	1	0.0164447	1	0.0142187			0	1	GO:malonyl-CoA decarboxylase activity ; GO:0050080 | GO:fatty acid biosynthetic process ; GO:0006633
1599.	(IPR000014) PAS domain	1	0.0164447	3	0.0426561			-2	1	-
1600.	(IPR025834) Topoisomerase I C-terminal domain	1	0.0164447	1	0.0142187	1	0.0165755	0	0	-
1601.	(IPR002219) Protein kinase C-like, phorbol ester/diacylglycerol-binding domain	1	0.0164447	1	0.0142187			0	1	GO:intracellular signal transduction ; GO:0035556
1602.	(IPR004443) YjeF N-terminal domain	1	0.0164447	1	0.0142187			0	1	-
1603.	(IPR019160) Exocyst complex component Sec3, C-terminal	1	0.0164447	1	0.0142187			0	1	GO:exocytosis ; GO:0006887 | GO:exocyst ; GO:0000145
1604.	(IPR002906) Ribosomal protein S27a	1	0.0164447	1	0.0142187	1	0.0165755	0	0	GO:structural constituent of ribosome ; GO:0003735 | GO:translation ; GO:0006412 | GO:ribosome ; GO:0005840
1605.	(IPR025451) Domain of unknown function DUF4211	1	0.0164447			1	0.0165755	1	0	-
1606.	(IPR003123) VPS9 domain	1	0.0164447	1	0.0142187	1	0.0165755	0	0	-
1607.	(IPR018027) Asn/Gln amidotransferase	1	0.0164447	1	0.0142187	1	0.0165755	0	0	GO:carbon-nitrogen ligase activity, with glutamine as amido-N-donor ; GO:0016884
1608.	(IPR013040) Coatomer, gamma subunit, appendage, Ig-like subdomain	1	0.0164447	1	0.0142187			0	1	GO:structural molecule activity ; GO:0005198 | GO:intracellular protein transport ; GO:0006886 | GO:vesicle-mediated transport ; GO:0016192 | GO:COPI vesicle coat ; GO:0030126
1609.	(IPR034154) Archaeal primase DnaG/twinkle, TOPRIM domain	1	0.0164447	1	0.0142187			0	1	-
1610.	(IPR029446) Coatomer beta subunit, appendage platform domain	1	0.0164447	1	0.0142187	1	0.0165755	0	0	-
1611.	(IPR034136) Topoisomerase 6 subunit A/Spo11, TOPRIM domain	1	0.0164447	2	0.0284374	1	0.0165755	-1	0	-
1612.	(IPR003692) Hydantoinase B/oxoprolinase	1	0.0164447	1	0.0142187	1	0.0165755	0	0	GO:catalytic activity ; GO:0003824
1613.	(IPR032440) 40S ribosomal protein S11, N-terminal	1	0.0164447	1	0.0142187	1	0.0165755	0	0	-
1614.	(IPR013894) RecQ mediated genome instability protein, N-terminal	1	0.0164447					1	1	-
1615.	(IPR008283) Peptidase M17, leucyl aminopeptidase, N-terminal	1	0.0164447	1	0.0142187	1	0.0165755	0	0	GO:aminopeptidase activity ; GO:0004177 | GO:proteolysis ; GO:0006508 | GO:intracellular ; GO:0005622
1616.	(IPR032435) Band 7, C-terminal extension	1	0.0164447	1	0.0142187	1	0.0165755	0	0	-
1617.	(IPR024283) Translocase of chloroplast 159/132, membrane anchor domain	1	0.0164447	1	0.0142187			0	1	-
1618.	(IPR019443) FMP27, C-terminal	1	0.0164447	1	0.0142187			0	1	-
1619.	(IPR017929) CobB/CobQ glutamine amidotransferase	1	0.0164447	1	0.0142187			0	1	-
1620.	(IPR029351) GAD domain	1	0.0164447	1	0.0142187			0	1	-
1621.	(IPR041739) Glutamate-5-kinase domain	1	0.0164447					1	1	-
1622.	(IPR007701) Interferon-related developmental regulator, N-terminal	1	0.0164447	1	0.0142187	1	0.0165755	0	0	-
1623.	(IPR033644) Ferrochelatase, C-terminal	1	0.0164447	1	0.0142187	1	0.0165755	0	0	-
1624.	(IPR019442) Domain of unknown function DUF2428, death-receptor-like	1	0.0164447	1	0.0142187			0	1	-
1625.	(IPR041985) Ribosomal protein L14, KOW motif	1	0.0164447					1	1	-
1626.	(IPR006816) ELMO domain	1	0.0164447	1	0.0142187	1	0.0165755	0	0	-
1627.	(IPR025980) ATP-sulfurylase PUA-like domain	1	0.0164447	1	0.0142187	1	0.0165755	0	0	-
1628.	(IPR039503) BARD1, Zinc finger, RING-type	1	0.0164447					1	1	-
1629.	(IPR001478) PDZ domain	1	0.0164447	8	0.113749	2	0.033151	-7	-1	GO:protein binding ; GO:0005515
1630.	(IPR018545) Btz domain	1	0.0164447	1	0.0142187			0	1	-
1631.	(IPR005148) Arginyl tRNA synthetase N-terminal domain	1	0.0164447	1	0.0142187	1	0.0165755	0	0	GO:nucleotide binding ; GO:0000166 | GO:arginine-tRNA ligase activity ; GO:0004814 | GO:ATP binding ; GO:0005524 | GO:arginyl-tRNA aminoacylation ; GO:0006420 | GO:cytoplasm ; GO:0005737
1632.	(IPR027951) Domain of unknown function DUF4477	1	0.0164447	1	0.0142187			0	1	-
1633.	(IPR033937) Carbamoyl-phosphate synthase large chain, methylglyoxal synthase-like domain	1	0.0164447	1	0.0142187	1	0.0165755	0	0	-
1634.	(IPR022630) S-adenosylmethionine synthetase, C-terminal	1	0.0164447	1	0.0142187	1	0.0165755	0	0	GO:methionine adenosyltransferase activity ; GO:0004478 | GO:S-adenosylmethionine biosynthetic process ; GO:0006556
1635.	(IPR006114) 6-phosphogluconate dehydrogenase, C-terminal	1	0.0164447	1	0.0142187	1	0.0165755	0	0	GO:phosphogluconate dehydrogenase (decarboxylating) activity ; GO:0004616 | GO:pentose-phosphate shunt ; GO:0006098 | GO:oxidation-reduction process ; GO:0055114
1636.	(IPR003399) Mce/MlaD	1	0.0164447	1	0.0142187			0	1	-
1637.	(IPR006317) Ubiquinol-cytochrome c reductase, iron-sulphur subunit	1	0.0164447	2	0.0284374	1	0.0165755	-1	0	GO:ubiquinol-cytochrome-c reductase activity ; GO:0008121 | GO:oxidation-reduction process ; GO:0055114
1638.	(IPR040598) UPF0113, pre-PUA domain	1	0.0164447					1	1	-
1639.	(IPR004953) EB1, C-terminal	1	0.0164447	1	0.0142187			0	1	GO:microtubule binding ; GO:0008017
1640.	(IPR028077) Ubiquitin/SUMO-activating enzyme ubiquitin-like domain	1	0.0164447	1	0.0142187	1	0.0165755	0	0	-
1641.	(IPR030397) SEPARIN core domain	1	0.0164447	1	0.0142187	1	0.0165755	0	0	GO:peptidase activity ; GO:0008233 | GO:proteolysis ; GO:0006508
1642.	(IPR020602) GTP cyclohydrolase I domain	1	0.0164447	1	0.0142187	1	0.0165755	0	0	-
1643.	(IPR015864) FAD synthetase	1	0.0164447	1	0.0142187			0	1	GO:FMN adenylyltransferase activity ; GO:0003919 | GO:riboflavin biosynthetic process ; GO:0009231
1644.	(IPR031968) VASt domain	1	0.0164447	3	0.0426561	1	0.0165755	-2	0	-
1645.	(IPR000299) FERM domain	1	0.0164447	1	0.0142187	1	0.0165755	0	0	GO:cytoskeleton ; GO:0005856
1646.	(IPR031168) TrmE-type guanine nucleotide-binding domain	1	0.0164447	1	0.0142187	1	0.0165755	0	0	-
1647.	(IPR013618) Domain of unknown function DUF1736	1	0.0164447	1	0.0142187	1	0.0165755	0	0	-
1648.	(IPR004399) Hydroxymethylpyrimidine kinase/phosphomethylpyrimidine kinase	1	0.0164447					1	1	GO:phosphomethylpyrimidine kinase activity ; GO:0008972 | GO:thiamine biosynthetic process ; GO:0009228
1649.	(IPR013238) RNA polymerase III, subunit Rpc25	1	0.0164447	1	0.0142187	1	0.0165755	0	0	-
1650.	(IPR003173) Transcriptional coactivator p15 (PC4)	1	0.0164447	1	0.0142187	1	0.0165755	0	0	-
1651.	(IPR010491) PRP1 splicing factor, N-terminal	1	0.0164447	1	0.0142187	1	0.0165755	0	0	GO:mRNA splicing, via spliceosome ; GO:0000398 | GO:nucleus ; GO:0005634
1652.	(IPR008905) Eukaryotic translation initiation factor 3 subunit C, N-terminal domain	1	0.0164447	1	0.0142187	2	0.033151	0	-1	GO:translation initiation factor activity ; GO:0003743 | GO:translation initiation factor binding ; GO:0031369 | GO:translational initiation ; GO:0006413 | GO:eukaryotic translation initiation factor 3 complex ; GO:0005852
1653.	(IPR040724) PheRS, DNA binding domain 1	1	0.0164447					1	1	-
1654.	(IPR006102) Glycoside hydrolase, family 2, immunoglobulin-like beta-sandwich	1	0.0164447	1	0.0142187			0	1	GO:hydrolase activity, hydrolyzing O-glycosyl compounds ; GO:0004553 | GO:carbohydrate metabolic process ; GO:0005975
1655.	(IPR015063) USP8 dimerisation domain	1	0.0164447	1	0.0142187	1	0.0165755	0	0	-
1656.	(IPR022111) Rhodanase, C-terminal	1	0.0164447	1	0.0142187			0	1	-
1657.	(IPR032190) Niemann-Pick C1, N-terminal	1	0.0164447	1	0.0142187			0	1	-
1658.	(IPR034268) RBM25, RNA recognition motif	1	0.0164447	1	0.0142187			0	1	-
1659.	(IPR024688) Maltose/galactoside acetyltransferase	1	0.0164447	1	0.0142187	1	0.0165755	0	0	GO:acetyltransferase activity ; GO:0016407
1660.	(IPR018392) LysM domain	1	0.0164447					1	1	-
1661.	(IPR006137) NADH:ubiquinone oxidoreductase-like, 20kDa subunit	1	0.0164447	1	0.0142187	1	0.0165755	0	0	GO:iron-sulfur cluster binding ; GO:0051536 | GO:oxidation-reduction process ; GO:0055114
1662.	(IPR001452) SH3 domain	1	0.0164447	1	0.0142187			0	1	GO:protein binding ; GO:0005515
1663.	(IPR007085) DNA/pantothenate metabolism flavoprotein, C-terminal	1	0.0164447	1	0.0142187	1	0.0165755	0	0	-
1664.	(IPR015404) Sorting nexin Vps5-like, C-terminal	1	0.0164447					1	1	-
1665.	(IPR032189) DNA mismatch repair protein Mlh1, C-terminal	1	0.0164447	1	0.0142187	1	0.0165755	0	0	-
1666.	(IPR003142) Biotin protein ligase, C-terminal	1	0.0164447	1	0.0142187			0	1	GO:cellular protein modification process ; GO:0006464
1667.	(IPR012952) BING4, C-terminal domain	1	0.0164447	1	0.0142187	1	0.0165755	0	0	-
1668.	(IPR018983) U3 small nucleolar RNA-associated protein 15, C-terminal	1	0.0164447	1	0.0142187			0	1	GO:rRNA processing ; GO:0006364 | GO:nucleolus ; GO:0005730
1669.	(IPR023451) Thymidylate synthase/dCMP hydroxymethylase domain	1	0.0164447	1	0.0142187	2	0.033151	0	-1	-
1670.	(IPR024602) Conserved oligomeric Golgi complex, subunit 2, N-terminal	1	0.0164447	1	0.0142187	1	0.0165755	0	0	-
1671.	(IPR007886) Alanine dehydrogenase/pyridine nucleotide transhydrogenase, N-terminal	1	0.0164447	1	0.0142187			0	1	-
1672.	(IPR009604) LsmAD domain	1	0.0164447	1	0.0142187			0	1	-
1673.	(IPR010441) CH-like domain in sperm protein	1	0.0164447	1	0.0142187	2	0.033151	0	-1	-
1674.	(IPR011320) Ribonuclease H1, N-terminal	1	0.0164447	1	0.0142187	1	0.0165755	0	0	-
1675.	(IPR000197) Zinc finger, TAZ-type	1	0.0164447	1	0.0142187	1	0.0165755	0	0	GO:transcription coregulator activity ; GO:0003712 | GO:histone acetyltransferase activity ; GO:0004402 | GO:zinc ion binding ; GO:0008270 | GO:regulation of transcription, DNA-templated ; GO:0006355 | GO:nucleus ; GO:0005634
1676.	(IPR032302) THO complex subunit 2, N-terminal domain	1	0.0164447	1	0.0142187	1	0.0165755	0	0	-
1677.	(IPR008880) Trigger factor, C-terminal	1	0.0164447	1	0.0142187			0	1	GO:protein folding ; GO:0006457 | GO:protein transport ; GO:0015031
1678.	(IPR000783) RNA polymerase, subunit H/Rpb5 C-terminal	1	0.0164447	1	0.0142187	1	0.0165755	0	0	GO:DNA binding ; GO:0003677 | GO:DNA-directed 5'-3' RNA polymerase activity ; GO:0003899 | GO:transcription, DNA-templated ; GO:0006351
1679.	(IPR007758) Nucleoporin, NSP1-like, C-terminal	1	0.0164447	1	0.0142187			0	1	-
1680.	(IPR013729) Multiprotein bridging factor 1, N-terminal	1	0.0164447	1	0.0142187			0	1	-
1681.	(IPR004098) Prp18	1	0.0164447	1	0.0142187	1	0.0165755	0	0	GO:RNA splicing ; GO:0008380 | GO:spliceosomal complex ; GO:0005681
1682.	(IPR039558) Prolyl 3,4-dihydroxylase TPA1/OFD1, N-terminal domain	1	0.0164447					1	1	-
1683.	(IPR041499) Transcription factor Tau95, triple barrel domain	1	0.0164447					1	1	-
1684.	(IPR041709) Elongation factor Tu (EF-Tu), GTP-binding domain	1	0.0164447					1	1	-
1685.	(IPR013725) DNA replication factor RFC1, C-terminal	1	0.0164447	1	0.0142187	1	0.0165755	0	0	GO:DNA clamp loader activity ; GO:0003689 | GO:ATP binding ; GO:0005524 | GO:DNA replication ; GO:0006260 | GO:DNA replication factor C complex ; GO:0005663
1686.	(IPR006769) Calcium uniporter protein, C-terminal	1	0.0164447	1	0.0142187	1	0.0165755	0	0	-
1687.	(IPR013863) Vacuolar import/degradation Vid27, C-terminal	1	0.0164447					1	1	-
1688.	(IPR006342) Methyltransferase FkbM	1	0.0164447	3	0.0426561	6	0.099453	-2	-5	-
1689.	(IPR041991) Eukaryotic Ribosomal Protein L27, KOW domain	1	0.0164447					1	1	-
1690.	(IPR001086) Prephenate dehydratase	1	0.0164447	1	0.0142187	2	0.033151	0	-1	GO:prephenate dehydratase activity ; GO:0004664 | GO:L-phenylalanine biosynthetic process ; GO:0009094
1691.	(IPR032191) CCR4-NOT transcription complex subunit 1, CAF1-binding domain	1	0.0164447	1	0.0142187			0	1	-
1692.	(IPR019721) NADH-ubiquinone oxidoreductase, 21kDa subunit, N-terminal	1	0.0164447	1	0.0142187	1	0.0165755	0	0	-
1693.	(IPR000857) MyTH4 domain	1	0.0164447	1	0.0142187	1	0.0165755	0	0	GO:cytoskeleton ; GO:0005856
1694.	(IPR000270) PB1 domain	1	0.0164447	1	0.0142187			0	1	GO:protein binding ; GO:0005515
1695.	(IPR003105) SRA-YDG	1	0.0164447	1	0.0142187	1	0.0165755	0	0	-
1696.	(IPR033940) 3-isopropylmalate dehydratase, swivel domain	1	0.0164447	2	0.0284374			-1	1	-
1697.	(IPR019387) Uncharacterised domain SAYSvFN	1	0.0164447					1	1	-
1698.	(IPR031656) Alpha-glycerophosphate oxidase, C-terminal	1	0.0164447	1	0.0142187	1	0.0165755	0	0	-
1699.	(IPR014027) UDP-glucose/GDP-mannose dehydrogenase, C-terminal	1	0.0164447	2	0.0284374	1	0.0165755	-1	0	GO:oxidoreductase activity, acting on the CH-OH group of donors, NAD or NADP as acceptor ; GO:0016616 | GO:NAD binding ; GO:0051287 | GO:oxidation-reduction process ; GO:0055114
1700.	(IPR004939) APC10/DOC domain	1	0.0164447			1	0.0165755	1	0	-
1701.	(IPR015260) Syntaxin 6, N-terminal	1	0.0164447	1	0.0142187	1	0.0165755	0	0	GO:Golgi vesicle transport ; GO:0048193 | GO:membrane ; GO:0016020
1702.	(IPR000315) B-box-type zinc finger	1	0.0164447	1	0.0142187			0	1	GO:zinc ion binding ; GO:0008270
1703.	(IPR004125) Signal recognition particle, SRP54 subunit, M-domain	1	0.0164447	2	0.0284374	1	0.0165755	-1	0	GO:7S RNA binding ; GO:0008312 | GO:SRP-dependent cotranslational protein targeting to membrane ; GO:0006614 | GO:signal recognition particle ; GO:0048500
1704.	(IPR023370) TrmO-like, N-terminal domain	1	0.0164447					1	1	-
1705.	(IPR032308) Jas TPL-binding domain	1	0.0164447	1	0.0142187			0	1	-
1706.	(IPR025852) Ataxin 2, SM domain	1	0.0164447	1	0.0142187			0	1	-
1707.	(IPR024729) Ubiquitin carboxyl-terminal hydrolase 7, ICP0-binding domain	1	0.0164447	1	0.0142187			0	1	-
1708.	(IPR015800) Copper amine oxidase, N2-terminal	1	0.0164447	1	0.0142187			0	1	GO:copper ion binding ; GO:0005507 | GO:primary amine oxidase activity ; GO:0008131 | GO:quinone binding ; GO:0048038 | GO:amine metabolic process ; GO:0009308 | GO:oxidation-reduction process ; GO:0055114
1709.	(IPR019098) Histone chaperone domain CHZ	1	0.0164447	1	0.0142187	1	0.0165755	0	0	-
1710.	(IPR029419) Argininosuccinate lyase, C-terminal	1	0.0164447	1	0.0142187	1	0.0165755	0	0	-
1711.	(IPR033979) MINDY deubiquitinase domain	1	0.0164447	1	0.0142187	1	0.0165755	0	0	GO:thiol-dependent ubiquitin-specific protease activity ; GO:0004843 | GO:Lys48-specific deubiquitinase activity ; GO:1990380
1712.	(IPR011710) Coatomer beta subunit, C-terminal	1	0.0164447			1	0.0165755	1	0	GO:structural molecule activity ; GO:0005198 | GO:intracellular protein transport ; GO:0006886 | GO:vesicle-mediated transport ; GO:0016192 | GO:COPI vesicle coat ; GO:0030126
1713.	(IPR003172) MD-2-related lipid-recognition domain	1	0.0164447	1	0.0142187	1	0.0165755	0	0	-
1714.	(IPR005100) NGN domain	1	0.0164447	1	0.0142187	1	0.0165755	0	0	-
1715.	(IPR022030) Splicing factor 3A subunit 1	1	0.0164447	1	0.0142187			0	1	-
1716.	(IPR004152) GAT domain	1	0.0164447					1	1	GO:intracellular protein transport ; GO:0006886 | GO:intracellular ; GO:0005622
1717.	(IPR041726) Acyl-CoA dehydrogenase family member 10/11, N-terminal	1	0.0164447					1	1	-
1718.	(IPR015896) Tetrapyrrole biosynthesis, glutamyl-tRNA reductase, dimerisation domain	1	0.0164447	1	0.0142187	1	0.0165755	0	0	GO:glutamyl-tRNA reductase activity ; GO:0008883 | GO:NADP binding ; GO:0050661 | GO:tetrapyrrole biosynthetic process ; GO:0033014 | GO:oxidation-reduction process ; GO:0055114
1719.	(IPR007205) Protein HGH1 N-terminal	1	0.0164447	1	0.0142187			0	1	-
1720.	(IPR012904) 8-oxoguanine DNA glycosylase, N-terminal	1	0.0164447	1	0.0142187			0	1	GO:damaged DNA binding ; GO:0003684 | GO:oxidized purine nucleobase lesion DNA N-glycosylase activity ; GO:0008534 | GO:nucleotide-excision repair ; GO:0006289
1721.	(IPR000477) Reverse transcriptase domain	1	0.0164447					1	1	-
1722.	(IPR010663) Zinc finger, FPG/IleRS-type	1	0.0164447	1	0.0142187			0	1	-
1723.	(IPR032677) GTP cyclohydrolase II	1	0.0164447	1	0.0142187	1	0.0165755	0	0	-
1724.	(IPR025609) Lsm14-like, N-terminal	1	0.0164447	1	0.0142187			0	1	-
1725.	(IPR006050) DNA photolyase, N-terminal	1	0.0164447	3	0.0426561			-2	1	-
1726.	(IPR041504) Adaptive response protein AidB, N-terminal	1	0.0164447					1	1	-
1727.	(IPR035474) KpsF-like, SIS domain	1	0.0164447	1	0.0142187	1	0.0165755	0	0	-
1728.	(IPR024160) Bin3-type S-adenosyl-L-methionine binding domain	1	0.0164447	1	0.0142187			0	1	GO:methyltransferase activity ; GO:0008168
1729.	(IPR031329) Neutral/alkaline non-lysosomal ceramidase, N-terminal	1	0.0164447	1	0.0142187	2	0.033151	0	-1	-
1730.	(IPR008331) Ferritin/DPS protein domain	1	0.0164447	1	0.0142187	1	0.0165755	0	0	GO:ferric iron binding ; GO:0008199 | GO:cellular iron ion homeostasis ; GO:0006879
1731.	(IPR006568) PSP, proline-rich	1	0.0164447	2	0.0284374	1	0.0165755	-1	0	-
1732.	(IPR004192) Cytochrome b-c1 complex subunit Rieske, transmembrane domain	1	0.0164447	1	0.0142187	1	0.0165755	0	0	GO:ubiquinol-cytochrome-c reductase activity ; GO:0008121 | GO:oxidation-reduction process ; GO:0055114
1733.	(IPR013798) Indole-3-glycerol phosphate synthase	1	0.0164447	1	0.0142187	1	0.0165755	0	0	GO:indole-3-glycerol-phosphate synthase activity ; GO:0004425
1734.	(IPR035019) Spt6, SH2 domain, N terminus	1	0.0164447					1	1	-
1735.	(IPR042050) Endoplasmic reticulum chaperone BIP, nucleotide-binding domain	1	0.0164447					1	1	-
1736.	(IPR035782) Ran binding protein 9/10, SPRY domain	1	0.0164447	1	0.0142187	1	0.0165755	0	0	-
1737.	(IPR031660) C-terminal associated domain of TOPRIM	1	0.0164447	1	0.0142187	1	0.0165755	0	0	-
1738.	(IPR005483) Carbamoyl-phosphate synthase large subunit, CPSase domain	1	0.0164447	1	0.0142187	1	0.0165755	0	0	GO:nitrogen compound metabolic process ; GO:0006807
1739.	(IPR025265) WPP domain	1	0.0164447					1	1	-
1740.	(IPR041332) Pan3 pseudokinase domain	1	0.0164447					1	1	-
1741.	(IPR002784) Ribosomal protein L14e domain	1	0.0164447	1	0.0142187	1	0.0165755	0	0	GO:structural constituent of ribosome ; GO:0003735 | GO:translation ; GO:0006412 | GO:intracellular ; GO:0005622 | GO:ribosome ; GO:0005840
1742.	(IPR015360) XPC-binding domain	1	0.0164447	1	0.0142187	1	0.0165755	0	0	GO:damaged DNA binding ; GO:0003684 | GO:nucleotide-excision repair ; GO:0006289 | GO:proteasome-mediated ubiquitin-dependent protein catabolic process ; GO:0043161
1743.	(IPR002049) Laminin EGF domain	1	0.0164447	1	0.0142187			0	1	-
1744.	(IPR040586) PheRS DNA binding domain 2	1	0.0164447					1	1	-
1745.	(IPR014824) Scaffold protein Nfu/NifU, N-terminal	1	0.0164447	1	0.0142187	1	0.0165755	0	0	-
1746.	(IPR010675) RNA methyltransferase bin3, C-terminal	1	0.0164447	1	0.0142187			0	1	GO:methyltransferase activity ; GO:0008168
1747.	(IPR040961) Cop9 signalosome subunit 5 C-terminal domain	1	0.0164447					1	1	-
1748.	(IPR035414) Peptidase M1, alanyl aminopeptidase, Ig-like fold	1	0.0164447	1	0.0142187	1	0.0165755	0	0	-
1749.	(IPR037401) SnoaL-like domain	1	0.0164447	2	0.0284374			-1	1	-
1750.	(IPR039416) Epsin, ENTH domain	1	0.0164447	1	0.0142187	1	0.0165755	0	0	-
1751.	(IPR035466) GlmS/AgaS, SIS domain 1	1	0.0164447	1	0.0142187	2	0.033151	0	-1	-
1752.	(IPR034335) Prostaglandin E synthase 2, C-terminal	1	0.0164447	1	0.0142187	1	0.0165755	0	0	-
1753.	(IPR034207) RBM45, RNA recognition motif 3	1	0.0164447	1	0.0142187			0	1	-
1754.	(IPR024041) Ammonium transporter AmtB-like domain	1	0.0164447	2	0.0284374	1	0.0165755	-1	0	GO:ammonium transmembrane transporter activity ; GO:0008519 | GO:ammonium transport ; GO:0015696 | GO:membrane ; GO:0016020
1755.	(IPR005155) UPF0113, PUA domain	1	0.0164447					1	1	-
1756.	(IPR001604) DNA/RNA non-specific endonuclease	1	0.0164447	1	0.0142187	1	0.0165755	0	0	GO:nucleic acid binding ; GO:0003676 | GO:hydrolase activity ; GO:0016787 | GO:metal ion binding ; GO:0046872
1757.	(IPR006828) Association with the SNF1 complex (ASC) domain	1	0.0164447	1	0.0142187	1	0.0165755	0	0	-
1758.	(IPR013934) Small-subunit processome, Utp13	1	0.0164447	1	0.0142187	1	0.0165755	0	0	GO:rRNA processing ; GO:0006364 | GO:small-subunit processome ; GO:0032040
1759.	(IPR007207) CCR4-Not complex component, Not N-terminal domain	1	0.0164447	1	0.0142187	1	0.0165755	0	0	GO:regulation of transcription, DNA-templated ; GO:0006355 | GO:nucleus ; GO:0005634
1760.	(IPR019194) Transcription elognation factor Eaf, N-terminal	1	0.0164447	1	0.0142187			0	1	-
1761.	(IPR001240) N-(5'phosphoribosyl) anthranilate isomerase (PRAI)	1	0.0164447			1	0.0165755	1	0	-
1762.	(IPR008336) DNA topoisomerase I, DNA binding, eukaryotic-type	1	0.0164447	1	0.0142187	1	0.0165755	0	0	GO:DNA binding ; GO:0003677 | GO:DNA topoisomerase type I activity ; GO:0003917 | GO:DNA topological change ; GO:0006265 | GO:chromosome ; GO:0005694
1763.	(IPR001180) Citron homology (CNH) domain	1	0.0164447					1	1	-
1764.	(IPR018731) Autophagy-related protein 13, N-terminal	1	0.0164447					1	1	GO:autophagy ; GO:0006914 | GO:Atg1/ULK1 kinase complex ; GO:1990316
1765.	(IPR008274) Aldehyde oxidase/xanthine dehydrogenase, molybdopterin binding	1	0.0164447	1	0.0142187	1	0.0165755	0	0	GO:oxidoreductase activity ; GO:0016491 | GO:oxidation-reduction process ; GO:0055114
1766.	(IPR015412) Autophagy-related, C-terminal	1	0.0164447					1	1	-
1767.	(IPR013713) Exportin-2, central domain	1	0.0164447					1	1	GO:intracellular protein transport ; GO:0006886
1768.	(IPR011116) SecA Wing/Scaffold	1	0.0164447	2	0.0284374	1	0.0165755	-1	0	GO:protein import ; GO:0017038 | GO:membrane ; GO:0016020
1769.	(IPR000007) Tubby, C-terminal	1	0.0164447	1	0.0142187			0	1	-
1770.	(IPR034348) RLI, domain 1	1	0.0164447	1	0.0142187	1	0.0165755	0	0	-
1771.	(IPR019774) Aromatic amino acid hydroxylase, C-terminal	1	0.0164447	1	0.0142187			0	1	GO:oxidoreductase activity, acting on paired donors, with incorporation or reduction of molecular oxygen, reduced pteridine as one donor, and incorporation of one atom of oxygen ; GO:0016714 | GO:oxidation-reduction process ; GO:0055114
1772.	(IPR005176) Potentiating neddylation domain	1	0.0164447	1	0.0142187	1	0.0165755	0	0	-
1773.	(IPR029260) Dual specificity/tyrosine protein phosphatase, N-terminal	1	0.0164447	1	0.0142187	1	0.0165755	0	0	-
1774.	(IPR006843) Plastid lipid-associated protein/fibrillin conserved domain	1	0.0164447	4	0.0568747			-3	1	-
1775.	(IPR006571) TLDc domain	1	0.0164447	1	0.0142187			0	1	-
1776.	(IPR002652) Importin-alpha, importin-beta-binding domain	1	0.0164447	1	0.0142187	1	0.0165755	0	0	GO:nuclear import signal receptor activity ; GO:0061608 | GO:protein import into nucleus ; GO:0006606
1777.	(IPR019601) Oxoglutarate/iron-dependent oxygenase, C-terminal degradation domain	1	0.0164447	1	0.0142187	1	0.0165755	0	0	GO:iron ion binding ; GO:0005506 | GO:2-oxoglutarate-dependent dioxygenase activity ; GO:0016706 | GO:L-ascorbic acid binding ; GO:0031418 | GO:oxidation-reduction process ; GO:0055114
1778.	(IPR024974) Sde2, N-terminal ubiquitin domain	1	0.0164447					1	1	-
1779.	(IPR000845) Nucleoside phosphorylase domain	1	0.0164447	1	0.0142187	1	0.0165755	0	0	GO:catalytic activity ; GO:0003824 | GO:nucleoside metabolic process ; GO:0009116
1780.	(IPR020587) DNA recombination and repair protein RecA, monomer-monomer interface	1	0.0164447	3	0.0426561	3	0.0497265	-2	-2	GO:DNA binding ; GO:0003677 | GO:ATP binding ; GO:0005524 | GO:DNA-dependent ATPase activity ; GO:0008094 | GO:DNA metabolic process ; GO:0006259
1781.	(IPR040455) Atg6, BARA domain	1	0.0164447					1	1	-
1782.	(IPR032432) Radical SAM, C-terminal extension	1	0.0164447	1	0.0142187	1	0.0165755	0	0	-
1783.	(IPR024654) Calcineurin-like phosphoesterase domain, lpxH-type	1	0.0164447					1	1	-
1784.	(IPR034143) snRNP70, RNA recognition motif	1	0.0164447	1	0.0142187	1	0.0165755	0	0	GO:U1 snRNA binding ; GO:0030619
1785.	(IPR019349) Ribosomal protein S24/S35, mitochondrial, conserved domain	1	0.0164447	1	0.0142187	1	0.0165755	0	0	-
1786.	(IPR039556) ICL/PEPM domain	1	0.0164447					1	1	GO:catalytic activity ; GO:0003824
1787.	(IPR041532) RlmI, PUA-like domain	1	0.0164447					1	1	-
1788.	(IPR011760) Pseudouridine synthase, TruD, insertion domain	1	0.0164447	1	0.0142187	1	0.0165755	0	0	GO:RNA binding ; GO:0003723 | GO:pseudouridine synthase activity ; GO:0009982 | GO:pseudouridine synthesis ; GO:0001522 | GO:RNA modification ; GO:0009451
1789.	(IPR001387) Cro/C1-type helix-turn-helix domain	1	0.0164447	1	0.0142187			0	1	GO:sequence-specific DNA binding ; GO:0043565
1790.	(IPR014939) CDT1 Geminin-binding domain-like	1	0.0164447	1	0.0142187			0	1	-
1791.	(IPR028942) WHIM1 domain	1	0.0164447	1	0.0142187			0	1	-
1792.	(IPR015411) Replication factor Mcm10, C-terminal	1	0.0164447	1	0.0142187			0	1	-
1793.	(IPR012592) PROCN domain	1	0.0164447	1	0.0142187	2	0.033151	0	-1	GO:mRNA splicing, via spliceosome ; GO:0000398
1794.	(IPR030960) 3-dehydroquinate synthase domain	1	0.0164447	1	0.0142187	1	0.0165755	0	0	-
1795.	(IPR034102) Small nuclear ribonucleoprotein D1	1	0.0164447	1	0.0142187	1	0.0165755	0	0	GO:spliceosomal snRNP assembly ; GO:0000387
1796.	(IPR032861) Xylanase inhibitor, N-terminal	1	0.0164447	1	0.0142187	1	0.0165755	0	0	-
1797.	(IPR025160) AATF leucine zipper-containing domain	1	0.0164447	1	0.0142187	1	0.0165755	0	0	-
1798.	(IPR034105) Sm-like protein Lsm3	1	0.0164447	1	0.0142187			0	1	GO:mRNA splicing, via spliceosome ; GO:0000398 | GO:nuclear-transcribed mRNA catabolic process ; GO:0000956
1799.	(IPR028923) SAICAR synthetase/ADE2, N-terminal	1	0.0164447	1	0.0142187	1	0.0165755	0	0	-
1800.	(IPR019561) Translocon Sec61/SecY, plug domain	1	0.0164447	1	0.0142187	1	0.0165755	0	0	-
1801.	(IPR032442) Cytoplasmic tRNA 2-thiolation protein 1, C-terminal	1	0.0164447					1	1	-
1802.	(IPR012336) Thioredoxin-like fold	1	0.0164447	1	0.0142187			0	1	-
1803.	(IPR007717) Nuclear pore localisation protein NPL4, C-terminal	1	0.0164447	1	0.0142187	1	0.0165755	0	0	-
1804.	(IPR030393) EngB-type guanine nucleotide-binding (G) domain	1	0.0164447	1	0.0142187	1	0.0165755	0	0	-
1805.	(IPR014898) Zinc finger, C2H2, LYAR-type	1	0.0164447					1	1	-
1806.	(IPR033941) 3-Isopropylmalate dehydratase, catalytic domain	1	0.0164447	1	0.0142187	1	0.0165755	0	0	GO:3-isopropylmalate dehydratase activity ; GO:0003861
1807.	(IPR015273) Cysteinyl-tRNA synthetase, class Ia, DALR	1	0.0164447	1	0.0142187			0	1	GO:nucleotide binding ; GO:0000166 | GO:cysteine-tRNA ligase activity ; GO:0004817 | GO:ATP binding ; GO:0005524 | GO:cysteinyl-tRNA aminoacylation ; GO:0006423 | GO:cytoplasm ; GO:0005737
1808.	(IPR006067) Nitrite/sulphite reductase 4Fe-4S domain	1	0.0164447	1	0.0142187	1	0.0165755	0	0	GO:oxidoreductase activity ; GO:0016491 | GO:heme binding ; GO:0020037 | GO:iron-sulfur cluster binding ; GO:0051536 | GO:oxidation-reduction process ; GO:0055114
1809.	(IPR005122) Uracil-DNA glycosylase-like	1	0.0164447	1	0.0142187	1	0.0165755	0	0	-
1810.	(IPR034090) BPM, C-terminal	1	0.0164447	1	0.0142187	1	0.0165755	0	0	-
1811.	(IPR011576) Pyridoxamine 5'-phosphate oxidase, putative	1	0.0164447	2	0.0284374	1	0.0165755	-1	0	-
1812.	(IPR022778) CDKN3 domain	1	0.0164447					1	1	GO:phosphoprotein phosphatase activity ; GO:0004721 | GO:protein tyrosine phosphatase activity ; GO:0004725
1813.	(IPR035490) GlmS/FrlB, SIS domain 2	1	0.0164447	1	0.0142187	2	0.033151	0	-1	-
1814.	(IPR007513) Uncharacterised protein family SERF, N-terminal	1	0.0164447					1	1	-
1815.	(IPR026877) DXP reductoisomerase C-terminal domain	1	0.0164447			1	0.0165755	1	0	-
1816.	(IPR019748) FERM central domain	1	0.0164447	1	0.0142187			0	1	-
1817.	(IPR041373) Reverse transcriptase, RNase H-like domain	1	0.0164447					1	1	-
1818.	(IPR012984) PROCT domain	1	0.0164447	1	0.0142187	1	0.0165755	0	0	-
1819.	(IPR029489) O-GlcNAc transferase, C-terminal	1	0.0164447	2	0.0284374	1	0.0165755	-1	0	-
1820.	(IPR013194) Histone deacetylase interacting domain	1	0.0164447					1	1	-
1821.	(IPR004207) Ferredoxin thioredoxin reductase, alpha chain	1	0.0164447					1	1	GO:photosynthesis ; GO:0015979
1822.	(IPR014772) Mammalian uncoordinated homology 13, domain 2	1	0.0164447	1	0.0142187			0	1	-
1823.	(IPR032631) P-type ATPase, N-terminal	1	0.0164447	1	0.0142187	1	0.0165755	0	0	-
1824.	(IPR019339) CBF1-interacting co-repressor CIR, N-terminal domain	1	0.0164447	2	0.0284374			-1	1	-
1825.	(IPR003166) Transcription factor TFIIE beta subunit, DNA-binding domain	1	0.0164447			1	0.0165755	1	0	GO:transcription initiation from RNA polymerase II promoter ; GO:0006367
1826.	(IPR002893) Zinc finger, MYND-type	1	0.0164447	2	0.0284374			-1	1	-
1827.	(IPR018119) Strictosidine synthase, conserved region	1	0.0164447	1	0.0142187	1	0.0165755	0	0	GO:strictosidine synthase activity ; GO:0016844 | GO:biosynthetic process ; GO:0009058
1828.	(IPR006630) La-type HTH domain	1	0.0164447	3	0.0426561	1	0.0165755	-2	0	-
1829.	(IPR021894) Domain of unknown function DUF3506	1	0.0164447	2	0.0284374			-1	1	-
1830.	(IPR013197) RNA polymerase III subunit RPC82-related, helix-turn-helix	1	0.0164447	1	0.0142187	1	0.0165755	0	0	-
1831.	(IPR019539) Galactokinase galactose-binding domain	1	0.0164447	1	0.0142187	1	0.0165755	0	0	GO:galactose binding ; GO:0005534
1832.	(IPR024624) Pyridoxamine 5'-phosphate oxidase, Alr4036 family, FMN-binding domain	1	0.0164447			1	0.0165755	1	0	GO:FMN binding ; GO:0010181
1833.	(IPR037503) rRNA-processing protein Fcf1, PIN domain	1	0.0164447			1	0.0165755	1	0	-
1834.	(IPR019580) Pre-mRNA-processing-splicing factor 8, U6-snRNA-binding	1	0.0164447	1	0.0142187	1	0.0165755	0	0	GO:U6 snRNA binding ; GO:0017070
1835.	(IPR002828) Survival protein SurE-like phosphatase/nucleotidase	1	0.0164447	1	0.0142187	1	0.0165755	0	0	GO:hydrolase activity ; GO:0016787
1836.	(IPR013099) Potassium channel domain	1	0.0164447	1	0.0142187			0	1	-
1837.	(IPR012319) Formamidopyrimidine-DNA glycosylase, catalytic domain	1	0.0164447	2	0.0284374	1	0.0165755	-1	0	GO:damaged DNA binding ; GO:0003684 | GO:DNA-(apurinic or apyrimidinic site) endonuclease activity ; GO:0003906 | GO:zinc ion binding ; GO:0008270 | GO:hydrolase activity, hydrolyzing N-glycosyl compounds ; GO:0016799 | GO:base-excision repair ; GO:0006284
1838.	(IPR025714) Methyltransferase domain	1	0.0164447	1	0.0142187	1	0.0165755	0	0	-
1839.	(IPR002491) ABC transporter periplasmic binding domain	1	0.0164447	1	0.0142187			0	1	-
1840.	(IPR021714) Nucleolar pre-ribosomal-associated protein 1, N-terminal	1	0.0164447	2	0.0284374			-1	1	-
1841.	(IPR013705) Sterol methyltransferase C-terminal	1	0.0164447	1	0.0142187	1	0.0165755	0	0	GO:methyltransferase activity ; GO:0008168 | GO:steroid biosynthetic process ; GO:0006694
1842.	(IPR023780) Chromo domain	1	0.0164447	2	0.0284374	2	0.033151	-1	-1	-
1843.	(IPR015285) RIO2 kinase winged helix domain, N-terminal	1	0.0164447	1	0.0142187	1	0.0165755	0	0	GO:protein serine/threonine kinase activity ; GO:0004674 | GO:ATP binding ; GO:0005524 | GO:protein phosphorylation ; GO:0006468
1844.	(IPR028031) Domain of unknown function DUF4460	1	0.0164447	2	0.0284374			-1	1	-
1845.	(IPR014808) DNA replication factor Dna2, N-terminal	1	0.0164447					1	1	-
1846.	(IPR032368) UCH-binding domain	1	0.0164447			1	0.0165755	1	0	-
1847.	(IPR015671) GLTSCR protein, conserved region	1	0.0164447	1	0.0142187			0	1	-
1848.	(IPR034454) MEI2-like, RNA recognition motif 3	1	0.0164447	1	0.0142187	1	0.0165755	0	0	-
1849.	(IPR003759) Cobalamin (vitamin B12)-binding module, cap domain	1	0.0164447	1	0.0142187	1	0.0165755	0	0	-
1850.	(IPR011538) NADH-ubiquinone oxidoreductase 51kDa subunit, FMN-binding domain	1	0.0164447	1	0.0142187	1	0.0165755	0	0	-
1851.	(IPR002496) Phosphoribosyl-AMP cyclohydrolase domain	1	0.0164447	1	0.0142187	1	0.0165755	0	0	GO:phosphoribosyl-AMP cyclohydrolase activity ; GO:0004635 | GO:histidine biosynthetic process ; GO:0000105
1852.	(IPR040659) Phenylalanine--tRNA ligase beta subunit, B1 domain	1	0.0164447					1	1	-
1853.	(IPR001498) Impact, N-terminal	1	0.0164447	1	0.0142187	1	0.0165755	0	0	-
1854.	(IPR032324) Clp1, N-terminal beta-sandwich domain	1	0.0164447			1	0.0165755	1	0	-
1855.	(IPR041753) PP5, C-terminal metallophosphatase domain	1	0.0164447					1	1	-
1856.	(IPR002867) IBR domain	1	0.0164447	1	0.0142187	1	0.0165755	0	0	-
1857.	(IPR028097) FAM91, C-terminal domain	1	0.0164447	1	0.0142187			0	1	-
1858.	(IPR022412) Quinolinate phosphoribosyl transferase, N-terminal	1	0.0164447	1	0.0142187	1	0.0165755	0	0	GO:transferase activity, transferring pentosyl groups ; GO:0016763
1859.	(IPR035680) Hydroxyacylglutathione hydrolase, MBL domain	1	0.0164447	1	0.0142187	2	0.033151	0	-1	-
1860.	(IPR033389) AUX/IAA domain	1	0.0164447					1	1	-
1861.	(IPR015877) Cdk-activating kinase assembly factor MAT1, centre	1	0.0164447	1	0.0142187			0	1	-
1862.	(IPR002791) Domain of unknown function DUF89	1	0.0164447	1	0.0142187	2	0.033151	0	-1	-
1863.	(IPR001608) Alanine racemase, N-terminal	1	0.0164447	1	0.0142187	1	0.0165755	0	0	-
1864.	(IPR041976) Spt5, KOW domain repeat 3	1	0.0164447					1	1	-
1865.	(IPR032277) 40S ribosomal protein S4, C-terminal domain	1	0.0164447	1	0.0142187	1	0.0165755	0	0	-
1866.	(IPR010643) Helical and beta-bridge domain	1	0.0164447	1	0.0142187	1	0.0165755	0	0	-
1867.	(IPR006222) Aminomethyltransferase, folate-binding domain	1	0.0164447	3	0.0426561	2	0.033151	-2	-1	-
1868.	(IPR012580) NUC153	1	0.0164447	2	0.0284374	1	0.0165755	-1	0	GO:nucleus ; GO:0005634
1869.	(IPR019008) Domain of unknown function DUF2012	1	0.0164447	1	0.0142187	1	0.0165755	0	0	-
1870.	(IPR041816) Lariat debranching enzyme, N-terminal metallophosphatase domain	1	0.0164447					1	1	-
1871.	(IPR020057) Ribosomal protein L25, beta domain	1	0.0164447	1	0.0142187	1	0.0165755	0	0	-
1872.	(IPR013108) Amidohydrolase 3	1	0.0164447	1	0.0142187	1	0.0165755	0	0	-
1873.	(IPR041983) ADA2-like, zinc finger, ZZ-type	1	0.0164447					1	1	-
1874.	(IPR013562) tRNA(Met) cytidine acetyltransferase TmcA, N-terminal	1	0.0164447	1	0.0142187	1	0.0165755	0	0	-
1875.	(IPR033721) Prolyl-tRNA synthetase, catalytic domain	1	0.0164447	2	0.0284374	1	0.0165755	-1	0	-
1876.	(IPR012977) Uncharacterised domain NUC130/133, N-terminal	1	0.0164447	1	0.0142187	1	0.0165755	0	0	-
1877.	(IPR034058) TagA/B/C/D, peptidase domain	1	0.0164447	1	0.0142187			0	1	-
1878.	(IPR032799) Xylanase inhibitor, C-terminal	1	0.0164447	1	0.0142187	2	0.033151	0	-1	-
1879.	(IPR022033) RAVE complex protein Rav1 C-terminal	1	0.0164447	1	0.0142187	1	0.0165755	0	0	-
1880.	(IPR003526) 2-C-methyl-D-erythritol 2,4-cyclodiphosphate synthase	1	0.0164447	1	0.0142187	1	0.0165755	0	0	GO:2-C-methyl-D-erythritol 2,4-cyclodiphosphate synthase activity ; GO:0008685 | GO:terpenoid biosynthetic process ; GO:0016114
1881.	(IPR013536) WLM domain	1	0.0164447			1	0.0165755	1	0	-
1882.	(IPR039804) Listerin, zinc finger, RING-type	1	0.0164447					1	1	-
1883.	(IPR005633) Ribosomal protein L23/L25, N-terminal	1	0.0164447	1	0.0142187	1	0.0165755	0	0	-
1884.	(IPR041723) CTP:phosphocholine cytidylyltransferase domain	1	0.0164447					1	1	-
1885.	(IPR012328) Chalcone/stilbene synthase, C-terminal	1	0.0164447			1	0.0165755	1	0	-
1886.	(IPR001632) G-protein, beta subunit	1	0.0164447	1	0.0142187	2	0.033151	0	-1	-
1887.	(IPR034161) Pepsin-like domain, plant	1	0.0164447			1	0.0165755	1	0	-
1888.	(IPR012978) Uncharacterised domain NUC173	1	0.0164447	1	0.0142187			0	1	-
1889.	(IPR013820) ATP phosphoribosyltransferase, catalytic domain	1	0.0164447	1	0.0142187	1	0.0165755	0	0	GO:ATP phosphoribosyltransferase activity ; GO:0003879 | GO:histidine biosynthetic process ; GO:0000105 | GO:cytoplasm ; GO:0005737
1890.	(IPR010033) HAD-superfamily phosphatase, subfamily IIIC	1	0.0164447			1	0.0165755	1	0	-
1891.	(IPR029262) DNA-directed RNA polymerase, N-terminal	1	0.0164447	1	0.0142187			0	1	-
1892.	(IPR033712) Pumilio, RNA binding domain	1	0.0164447	1	0.0142187			0	1	GO:RNA binding ; GO:0003723
1893.	(IPR004887) Glutathione synthase, substrate-binding domain	1	0.0164447	1	0.0142187	1	0.0165755	0	0	GO:glutathione synthase activity ; GO:0004363 | GO:ATP binding ; GO:0005524 | GO:glutathione biosynthetic process ; GO:0006750
1894.	(IPR000572) Oxidoreductase, molybdopterin-binding domain	1	0.0164447	1	0.0142187	1	0.0165755	0	0	GO:nitrate assimilation ; GO:0042128
1895.	(IPR006786) Pinin/SDK/MemA protein	1	0.0164447	1	0.0142187	1	0.0165755	0	0	-
1896.	(IPR019337) Telomere length regulation protein, conserved domain	1	0.0164447					1	1	-
1897.	(IPR025952) R3H-associated N-terminal domain	1	0.0164447	1	0.0142187			0	1	-
1898.	(IPR003657) WRKY domain	1	0.0164447	1	0.0142187	1	0.0165755	0	0	GO:DNA-binding transcription factor activity ; GO:0003700 | GO:sequence-specific DNA binding ; GO:0043565 | GO:regulation of transcription, DNA-templated ; GO:0006355
1899.	(IPR004108) Iron hydrogenase, large subunit, C-terminal	1	0.0164447	1	0.0142187	1	0.0165755	0	0	-
1900.	(IPR031335) Glycosyl hydrolase family 63, C-terminal	1	0.0164447	1	0.0142187	1	0.0165755	0	0	-
1901.	(IPR009457) Domain of unknown function DUF1084	1	0.0164447	1	0.0142187	1	0.0165755	0	0	-
1902.	(IPR033706) Methionine synthase, B12-binding domain	1	0.0164447	1	0.0142187	1	0.0165755	0	0	GO:cobalamin binding ; GO:0031419
1903.	(IPR008278) 4'-phosphopantetheinyl transferase domain	1	0.0164447	2	0.0284374	2	0.033151	-1	-1	GO:magnesium ion binding ; GO:0000287 | GO:holo-[acyl-carrier-protein] synthase activity ; GO:0008897
1904.	(IPR005326) Plectin/S10, N-terminal	1	0.0164447	1	0.0142187	1	0.0165755	0	0	-
1905.	(IPR022629) S-adenosylmethionine synthetase, central domain	1	0.0164447	1	0.0142187	1	0.0165755	0	0	GO:methionine adenosyltransferase activity ; GO:0004478 | GO:S-adenosylmethionine biosynthetic process ; GO:0006556
1906.	(IPR025756) MYB-CC type transcription factor, LHEQLE-containing domain	1	0.0164447			1	0.0165755	1	0	-
1907.	(IPR002557) Chitin binding domain	1	0.0164447	2	0.0284374	8	0.132604	-1	-7	GO:chitin binding ; GO:0008061 | GO:chitin metabolic process ; GO:0006030 | GO:extracellular region ; GO:0005576
1908.	(IPR032387) Acetyl-coenzyme A synthetase, N-terminal domain	1	0.0164447	2	0.0284374	1	0.0165755	-1	0	-
1909.	(IPR002346) Molybdopterin dehydrogenase, FAD-binding	1	0.0164447	1	0.0142187	1	0.0165755	0	0	GO:oxidoreductase activity ; GO:0016491 | GO:oxidation-reduction process ; GO:0055114
1910.	(IPR006656) Molybdopterin oxidoreductase	1	0.0164447	1	0.0142187	2	0.033151	0	-1	GO:oxidoreductase activity ; GO:0016491 | GO:oxidation-reduction process ; GO:0055114
1911.	(IPR004342) EXS, C-terminal	1	0.0164447	1	0.0142187			0	1	GO:integral component of membrane ; GO:0016021
1912.	(IPR033948) Electron transfer flavoprotein, beta subunit, N-terminal	1	0.0164447	1	0.0142187	1	0.0165755	0	0	-
1913.	(IPR013500) DNA topoisomerase I, catalytic core, eukaryotic-type	1	0.0164447	1	0.0142187	1	0.0165755	0	0	GO:DNA binding ; GO:0003677 | GO:DNA topoisomerase type I activity ; GO:0003917 | GO:DNA topological change ; GO:0006265
1914.	(IPR007846) RNA-recognition motif (RRM) Nup35-type domain	1	0.0164447	1	0.0142187			0	1	-
1915.	(IPR015016) Splicing factor 3B subunit 1	1	0.0164447	1	0.0142187	1	0.0165755	0	0	-
1916.	(IPR004343) Plus-3 domain	1	0.0164447	1	0.0142187	1	0.0165755	0	0	GO:DNA binding ; GO:0003677
1917.	(IPR005735) Zinc finger, LSD1-type	1	0.0164447			1	0.0165755	1	0	-
1918.	(IPR010720) Alpha-L-arabinofuranosidase, C-terminal	1	0.0164447	1	0.0142187	1	0.0165755	0	0	GO:alpha-L-arabinofuranosidase activity ; GO:0046556 | GO:L-arabinose metabolic process ; GO:0046373
1919.	(IPR026017) Lumazine-binding domain	1	0.0164447	1	0.0142187	1	0.0165755	0	0	-
1920.	(IPR013535) PUL domain	1	0.0164447	1	0.0142187			0	1	-
1921.	(IPR014813) Guanine nucleotide-binding protein-like 3, N-terminal domain	1	0.0164447	1	0.0142187	1	0.0165755	0	0	-
1922.	(IPR005846) Alpha-D-phosphohexomutase, alpha/beta/alpha domain III	1	0.0164447	2	0.0284374	1	0.0165755	-1	0	GO:intramolecular transferase activity, phosphotransferases ; GO:0016868 | GO:carbohydrate metabolic process ; GO:0005975
1923.	(IPR002888) [2Fe-2S]-binding	1	0.0164447	1	0.0142187	1	0.0165755	0	0	GO:oxidoreductase activity ; GO:0016491 | GO:metal ion binding ; GO:0046872 | GO:oxidation-reduction process ; GO:0055114
1924.	(IPR033659) Ferrochelatase, N-terminal	1	0.0164447	1	0.0142187			0	1	-
1925.	(IPR013121) Ferric reductase, NAD binding domain	1	0.0164447	2	0.0284374			-1	1	GO:oxidoreductase activity ; GO:0016491 | GO:oxidation-reduction process ; GO:0055114
1926.	(IPR013846) mRNA capping enzyme, C-terminal	1	0.0164447	1	0.0142187	1	0.0165755	0	0	-
1927.	(IPR012935) Zinc finger, C3HC-like	1	0.0164447	1	0.0142187			0	1	GO:zinc ion binding ; GO:0008270 | GO:nucleus ; GO:0005634
1928.	(IPR024678) Serine/threonine-protein kinase OSR1/WNK, CCT domain	1	0.0164447	1	0.0142187			0	1	GO:protein serine/threonine kinase activity ; GO:0004674 | GO:ATP binding ; GO:0005524
1929.	(IPR003653) Ulp1 protease family, C-terminal catalytic domain	1	0.0164447	2	0.0284374	1	0.0165755	-1	0	GO:cysteine-type peptidase activity ; GO:0008234 | GO:proteolysis ; GO:0006508
1930.	(IPR007222) Signal recognition particle receptor, alpha subunit, N-terminal	1	0.0164447	1	0.0142187			0	1	GO:GTPase activity ; GO:0003924 | GO:signal recognition particle binding ; GO:0005047 | GO:GTP binding ; GO:0005525 | GO:intracellular protein transport ; GO:0006886 | GO:signal recognition particle receptor complex ; GO:0005785
1931.	(IPR025969) Abscisic acid G-protein coupled receptor-like domain	1	0.0164447	1	0.0142187	1	0.0165755	0	0	-
1932.	(IPR032263) ATP-citrate synthase, citrate-binding domain	1	0.0164447	1	0.0142187	1	0.0165755	0	0	-
1933.	(IPR019614) S-adenosylmethionine-dependent methyltransferase	1	0.0164447	1	0.0142187			0	1	GO:methyltransferase activity ; GO:0008168
1934.	(IPR002734) Bacterial bifunctional deaminase-reductase, C-terminal	1	0.0164447	1	0.0142187			0	1	GO:5-amino-6-(5-phosphoribosylamino)uracil reductase activity ; GO:0008703 | GO:riboflavin biosynthetic process ; GO:0009231 | GO:oxidation-reduction process ; GO:0055114
1935.	(IPR027330) TPX2 central domain	1	0.0164447	1	0.0142187	1	0.0165755	0	0	-
1936.	(IPR030387) Bms1/Tsr1-type G domain	1	0.0164447			1	0.0165755	1	0	-
1937.	(IPR020838) DBINO domain	1	0.0164447	1	0.0142187	1	0.0165755	0	0	GO:DNA binding ; GO:0003677
1938.	(IPR006366) Uroporphyrin-III C-methyltransferase	1	0.0164447	1	0.0142187	1	0.0165755	0	0	GO:methyltransferase activity ; GO:0008168 | GO:siroheme biosynthetic process ; GO:0019354
1939.	(IPR007110) Immunoglobulin-like domain	1	0.0164447					1	1	-
1940.	(IPR008778) Pirin, C-terminal domain	1	0.0164447	1	0.0142187	1	0.0165755	0	0	-
1941.	(IPR018965) Ubiquitin-activating enzyme E1, C-terminal	1	0.0164447	1	0.0142187	1	0.0165755	0	0	-
1942.	(IPR041735) 4-hydroxyphenylpyruvate dioxygenase, C-terminal	1	0.0164447					1	1	-
1943.	(IPR021331) Hypervirulence associated protein, TUDOR domain	1	0.0164447					1	1	-
1944.	(IPR019514) Syndetin, C-terminal	1	0.0164447					1	1	-
1945.	(IPR017459) Glycosyl transferase family 3, N-terminal domain	1	0.0164447	1	0.0142187	1	0.0165755	0	0	-
1946.	(IPR031309) Ribosomal protein L5, C-terminal	1	0.0164447	1	0.0142187	1	0.0165755	0	0	-
1947.	(IPR029119) MutY, C-terminal	1	0.0164447	1	0.0142187	1	0.0165755	0	0	-
1948.	(IPR021843) Proteasome activator complex subunit 4 C-terminal domain	1	0.0164447	1	0.0142187	1	0.0165755	0	0	-
1949.	(IPR013658) SMP-30/Gluconolactonase/LRE-like region	1	0.0164447	1	0.0142187	1	0.0165755	0	0	-
1950.	(IPR022707) Domain of unknown function DUF3535	1	0.0164447	1	0.0142187			0	1	-
1951.	(IPR024986) Sister chromatid cohesion C-terminal domain	1	0.0164447	1	0.0142187			0	1	-
1952.	(IPR015353) Rubisco LSMT, substrate-binding domain	1	0.0164447	4	0.0568747	2	0.033151	-3	-1	-
1953.	(IPR014891) DWNN domain	1	0.0164447	1	0.0142187	1	0.0165755	0	0	GO:zinc ion binding ; GO:0008270
1954.	(IPR012971) Nucleolar GTP-binding protein 2, N-terminal domain	1	0.0164447	1	0.0142187	1	0.0165755	0	0	-
1955.	(IPR001986) Enolpyruvate transferase domain	1	0.0164447	1	0.0142187	1	0.0165755	0	0	GO:transferase activity, transferring alkyl or aryl (other than methyl) groups ; GO:0016765
1956.	(IPR035014) cGMP-dependent protein kinase, catalytic domain	1	0.0164447	1	0.0142187	1	0.0165755	0	0	GO:cGMP-dependent protein kinase activity ; GO:0004692
1957.	(IPR025252) Domain of unknown function DUF4200	1	0.0164447	1	0.0142187	1	0.0165755	0	0	-
1958.	(IPR040725) PheRS, DNA binding domain 3	1	0.0164447					1	1	-
1959.	(IPR003593) AAA+ ATPase domain	1	0.0164447	112	1.59249	62	1.02768	-111	-61	-
1960.	(IPR000965) GPR domain	1	0.0164447					1	1	GO:glutamate-5-semialdehyde dehydrogenase activity ; GO:0004350 | GO:proline biosynthetic process ; GO:0006561 | GO:oxidation-reduction process ; GO:0055114
1961.	(IPR019564) Mitochondrial outer membrane transport complex Sam37/metaxin, N-terminal domain	1	0.0164447	1	0.0142187			0	1	GO:SAM complex ; GO:0001401
1962.	(IPR041228) Dynein heavy chain, C-terminal domain	1	0.0164447					1	1	-
1963.	(IPR018851) Borealin, N-terminal	1	0.0164447	1	0.0142187			0	1	-
1964.	(IPR013567) EF hand associated, type-2	1	0.0164447	1	0.0142187	1	0.0165755	0	0	-
1965.	(IPR031657) Replication protein A, OB domain	1	0.0164447	2	0.0284374			-1	1	-
1966.	(IPR018328) Rad4 beta-hairpin domain 3	1	0.0164447	1	0.0142187	1	0.0165755	0	0	GO:DNA binding ; GO:0003677
1967.	(IPR007064) Nmd3, N-terminal	1	0.0164447					1	1	-
1968.	(IPR041505) Dis3-like cold-shock domain 2	1	0.0164447					1	1	-
1969.	(IPR041978) Spt5, KOW domain repeat 5	1	0.0164447					1	1	-
1970.	(IPR028207) DNA polymerase beta, palm domain	1	0.0164447	1	0.0142187			0	1	-
1971.	(IPR023128) Protein N-terminal glutamine amidohydrolase, alpha beta roll	1	0.0164447			1	0.0165755	1	0	-
1972.	(IPR020561) Phosphoribosylglycinamide synthetase, ATP-grasp (A) domain	1	0.0164447	1	0.0142187	1	0.0165755	0	0	-
1973.	(IPR006045) Cupin 1	1	0.0164447	1	0.0142187	1	0.0165755	0	0	GO:nutrient reservoir activity ; GO:0045735
1974.	(IPR004007) DhaL domain	1	0.0164447	1	0.0142187			0	1	GO:glycerone kinase activity ; GO:0004371 | GO:glycerol metabolic process ; GO:0006071
1975.	(IPR019135) Polycomb protein, VEFS-Box	1	0.0164447	1	0.0142187	1	0.0165755	0	0	-
1976.	(IPR021625) PI31 proteasome regulator, N-terminal	1	0.0164447	1	0.0142187			0	1	-
1977.	(IPR016180) Ribosomal protein L10e/L16	1	0.0164447	1	0.0142187	1	0.0165755	0	0	GO:structural constituent of ribosome ; GO:0003735 | GO:translation ; GO:0006412 | GO:ribosome ; GO:0005840
1978.	(IPR027399) Alcohol dehydrogenase GroES-associated	1	0.0164447					1	1	-
1979.	(IPR009730) Micro-fibrillar-associated protein 1, C-terminal	1	0.0164447	1	0.0142187			0	1	-
1980.	(IPR019783) Ribosome maturation protein SBDS, N-terminal	1	0.0164447	1	0.0142187	1	0.0165755	0	0	-
1981.	(IPR031631) Glycosyl hydrolase family 63, N-terminal	1	0.0164447	1	0.0142187	1	0.0165755	0	0	-
1982.	(IPR040525) UDP-glucose:glycoprotein glucosyltransferase, thioredoxin-like domain 4	1	0.0164447					1	1	-
1983.	(IPR036607) Glucosidase 2 subunit beta-like	1	0.0164447	1	0.0142187	1	0.0165755	0	0	-
1984.	(IPR012458) Domain of unknown function DUF1664	1	0.0164447	1	0.0142187	1	0.0165755	0	0	-
1985.	(IPR004177) DDHD domain	1	0.0164447	1	0.0142187			0	1	GO:metal ion binding ; GO:0046872
1986.	(IPR013116) Ketol-acid reductoisomerase, N-terminal	1	0.0164447	1	0.0142187	1	0.0165755	0	0	-
1987.	(IPR019581) Pre-mRNA-processing-splicing factor 8, U5-snRNA-binding	1	0.0164447	1	0.0142187	1	0.0165755	0	0	GO:U5 snRNA binding ; GO:0030623
1988.	(IPR021715) Pre-mRNA-splicing factor SLU7 domain	1	0.0164447					1	1	-
1989.	(IPR035247) PRMT5, TIM barrel domain	1	0.0164447	1	0.0142187	1	0.0165755	0	0	-
1990.	(IPR019574) NADH:ubiquinone oxidoreductase, subunit G, iron-sulphur binding	1	0.0164447	1	0.0142187	1	0.0165755	0	0	GO:oxidoreductase activity ; GO:0016491 | GO:oxidation-reduction process ; GO:0055114
1991.	(IPR026937) Strawberry notch, helicase C domain	1	0.0164447	2	0.0284374			-1	1	-
1992.	(IPR006560) AWS domain	1	0.0164447	2	0.0284374	1	0.0165755	-1	0	GO:histone-lysine N-methyltransferase activity ; GO:0018024 | GO:nucleus ; GO:0005634
1993.	(IPR041083) AAA lid domain	1	0.0164447					1	1	-
1994.	(IPR007075) RNA polymerase Rpb1, domain 6	1	0.0164447	1	0.0142187			0	1	GO:DNA binding ; GO:0003677 | GO:DNA-directed 5'-3' RNA polymerase activity ; GO:0003899 | GO:transcription, DNA-templated ; GO:0006351
1995.	(IPR014892) Replication protein A, C-terminal	1	0.0164447	1	0.0142187			0	1	-
1996.	(IPR004328) BRO1 domain	1	0.0164447	2	0.0284374	1	0.0165755	-1	0	-
1997.	(IPR034148) NCBP2, RNA recognition motif	1	0.0164447	1	0.0142187	1	0.0165755	0	0	-
[truncated: 437 more rows]

## Sheet: Mat. 5
Supplementary Material 5. An InterProScan (IPR) sites analysis of P. wickerhamii, A. protothecoides and Helicosporidium sp.
No.	IPR domain	P. wickerhamii		A. protothecoides		Helicosporidium sp.		Difference:*		GeneOntology-term
		Number of genes:	% of genes in genome:	Number of genes:	% of genes in genome:	Number of genes:	% of genes in genome:	P-A	P-H
1.	(IPR008271) Serine/threonine-protein kinase, active site	75	1.23335	82	1.16593	56	0.928228	-7	19	GO:protein kinase activity ; GO:0004672 | GO:protein phosphorylation ; GO:0006468
2.	(IPR019775) WD40 repeat, conserved site	62	1.01957	64	0.909996	48	0.795624	-2	14	-
3.	(IPR017441) Protein kinase, ATP binding site	62	1.01957	69	0.981089	33	0.546992	-7	29	GO:ATP binding ; GO:0005524
4.	(IPR017871) ABC transporter, conserved site	28	0.460451	34	0.483435	21	0.348086	-6	7	GO:ATP binding ; GO:0005524 | GO:ATPase activity ; GO:0016887
5.	(IPR003960) ATPase, AAA-type, conserved site	26	0.427561	29	0.412342	16	0.265208	-3	10	GO:ATP binding ; GO:0005524
6.	(IPR000629) ATP-dependent RNA helicase DEAD-box, conserved site	20	0.328893	21	0.298592	17	0.281784	-1	3	-
7.	(IPR017907) Zinc finger, RING-type, conserved site	19	0.312449	24	0.341248	9	0.14918	-5	10	-
8.	(IPR018253) DnaJ domain, conserved site	19	0.312449	20	0.284374	13	0.215482	-1	6	-
9.	(IPR018247) EF-Hand 1, calcium-binding site	18	0.296004	20	0.284374	16	0.265208	-2	2	-
10.	(IPR001412) Aminoacyl-tRNA synthetase, class I, conserved site	11	0.180891	11	0.156406	9	0.14918	0	2	GO:nucleotide binding ; GO:0000166 | GO:aminoacyl-tRNA ligase activity ; GO:0004812 | GO:ATP binding ; GO:0005524 | GO:tRNA aminoacylation for protein translation ; GO:0006418
11.	(IPR023313) Ubiquitin-conjugating enzyme, active site	11	0.180891	10	0.142187	10	0.165755	1	1	-
12.	(IPR019786) Zinc finger, PHD-type, conserved site	10	0.164447	9	0.127968	4	0.066302	1	6	-
13.	(IPR017937) Thioredoxin, conserved site	10	0.164447	12	0.170624	4	0.066302	-2	6	GO:cell redox homeostasis ; GO:0045454
14.	(IPR019821) Kinesin motor domain, conserved site	9	0.148002	11	0.156406	2	0.033151	-2	7	GO:microtubule motor activity ; GO:0003777 | GO:ATP binding ; GO:0005524 | GO:microtubule-based movement ; GO:0007018
15.	(IPR018200) Ubiquitin specific protease, conserved site	9	0.148002	9	0.127968	10	0.165755	0	-1	GO:thiol-dependent ubiquitinyl hydrolase activity ; GO:0036459 | GO:ubiquitin-dependent protein catabolic process ; GO:0006511
16.	(IPR020845) AMP-binding, conserved site	9	0.148002	7	0.0995308	9	0.14918	2	0	-
17.	(IPR020892) Cyclophilin-type peptidyl-prolyl cis-trans isomerase, conserved site	9	0.148002	9	0.127968	6	0.099453	0	3	GO:peptidyl-prolyl cis-trans isomerase activity ; GO:0003755 | GO:protein folding ; GO:0006457
18.	(IPR002464) DNA/RNA helicase, ATP-dependent, DEAH-box type, conserved site	9	0.148002	11	0.156406	10	0.165755	-2	-1	-
19.	(IPR020904) Short-chain dehydrogenase/reductase, conserved site	9	0.148002	8	0.113749	8	0.132604	1	1	GO:oxidoreductase activity ; GO:0016491
20.	(IPR005829) Sugar transporter, conserved site	9	0.148002	11	0.156406	5	0.0828775	-2	4	GO:transporter activity ; GO:0005215 | GO:transmembrane transport ; GO:0055085 | GO:integral component of membrane ; GO:0016021
21.	(IPR023828) Peptidase S8, subtilisin, Ser-active site	8	0.131557	7	0.0995308	9	0.14918	1	-1	-
22.	(IPR031157) Tr-type G domain, conserved site	8	0.131557	11	0.156406	7	0.116029	-3	1	-
23.	(IPR025661) Cysteine peptidase, asparagine active site	8	0.131557	3	0.0426561	4	0.066302	5	4	-
24.	(IPR002194) Chaperonin TCP-1, conserved site	8	0.131557	8	0.113749	8	0.132604	0	0	GO:ATP binding ; GO:0005524 | GO:unfolded protein binding ; GO:0051082 | GO:protein folding ; GO:0006457
25.	(IPR000048) IQ motif, EF-hand binding site	8	0.131557	3	0.0426561	1	0.0165755	5	7	GO:protein binding ; GO:0005515
26.	(IPR000169) Cysteine peptidase, cysteine active site	7	0.115113	4	0.0568747	4	0.066302	3	3	-
27.	(IPR020084) NUDIX hydrolase, conserved site	7	0.115113	9	0.127968	6	0.099453	-2	1	GO:hydrolase activity ; GO:0016787
28.	(IPR013032) EGF-like, conserved site	7	0.115113	8	0.113749	3	0.0497265	-1	4	-
29.	(IPR018201) Beta-ketoacyl synthase, active site	7	0.115113	9	0.127968	2	0.033151	-2	5	-
30.	(IPR008266) Tyrosine-protein kinase, active site	7	0.115113	5	0.0710934	3	0.0497265	2	4	GO:protein kinase activity ; GO:0004672 | GO:protein phosphorylation ; GO:0006468
31.	(IPR016130) Protein-tyrosine phosphatase, active site	7	0.115113	6	0.0853121	6	0.099453	1	1	GO:protein tyrosine phosphatase activity ; GO:0004725 | GO:dephosphorylation ; GO:0016311
32.	(IPR032458) Histone H2A conserved site	6	0.098668	8	0.113749	4	0.066302	-2	2	-
33.	(IPR000222) PPM-type phosphatase, divalent cation binding	6	0.098668	8	0.113749	4	0.066302	-2	2	GO:cation binding ; GO:0043169
34.	(IPR018181) Heat shock protein 70, conserved site	6	0.098668	8	0.113749	4	0.066302	-2	2	-
35.	(IPR025660) Cysteine peptidase, histidine active site	6	0.098668	3	0.0426561	3	0.0497265	3	3	-
36.	(IPR022398) Peptidase S8, subtilisin, His-active site	5	0.0822233	3	0.0426561	4	0.066302	2	1	-
37.	(IPR029510) Aldehyde dehydrogenase, glutamic acid active site	5	0.0822233	5	0.0710934	3	0.0497265	0	2	GO:oxidoreductase activity ; GO:0016491 | GO:oxidation-reduction process ; GO:0055114
38.	(IPR018525) Mini-chromosome maintenance, conserved site	5	0.0822233	6	0.0853121	4	0.066302	-1	1	GO:DNA binding ; GO:0003677 | GO:ATP binding ; GO:0005524 | GO:DNA replication ; GO:0006260
39.	(IPR023827) Peptidase S8, subtilisin, Asp-active site	5	0.0822233	4	0.0568747	4	0.066302	1	1	-
40.	(IPR004838) Aminotransferases, class-I, pyridoxal-phosphate-binding site	5	0.0822233	5	0.0710934	4	0.066302	0	1	GO:catalytic activity ; GO:0003824 | GO:pyridoxal phosphate binding ; GO:0030170 | GO:biosynthetic process ; GO:0009058
41.	(IPR002328) Alcohol dehydrogenase, zinc-type, conserved site	5	0.0822233	5	0.0710934	3	0.0497265	0	2	GO:zinc ion binding ; GO:0008270 | GO:oxidoreductase activity ; GO:0016491 | GO:oxidation-reduction process ; GO:0055114
42.	(IPR017975) Tubulin, conserved site	5	0.0822233	5	0.0710934	4	0.066302	0	1	GO:GTP binding ; GO:0005525 | GO:microtubule-based process ; GO:0007017 | GO:microtubule ; GO:0005874
43.	(IPR029752) D-isomer specific 2-hydroxyacid dehydrogenase, NAD-binding domain conserved site 1	5	0.0822233	2	0.0284374	2	0.033151	3	3	-
44.	(IPR018936) Phosphatidylinositol 3/4-kinase, conserved site	5	0.0822233	4	0.0568747	5	0.0828775	1	0	GO:kinase activity ; GO:0016301
45.	(IPR016050) Proteasome beta-type subunit, conserved site	4	0.0657787	6	0.0853121	6	0.099453	-2	-2	GO:endopeptidase activity ; GO:0004175 | GO:proteolysis involved in cellular protein catabolic process ; GO:0051603 | GO:proteasome core complex ; GO:0005839
46.	(IPR007577) Glycosyltransferase, DXD sugar-binding motif	4	0.0657787	4	0.0568747	2	0.033151	0	2	-
47.	(IPR033749) Polyprenyl synthetase, conserved site	4	0.0657787	3	0.0426561	3	0.0497265	1	1	-
48.	(IPR001252) Malate dehydrogenase, active site	4	0.0657787	5	0.0710934	2	0.033151	-1	2	GO:malate dehydrogenase activity ; GO:0016615 | GO:malate metabolic process ; GO:0006108 | GO:oxidation-reduction process ; GO:0055114
49.	(IPR012999) Pyridine nucleotide-disulphide oxidoreductase, class I, active site	4	0.0657787	4	0.0568747	4	0.066302	0	0	GO:oxidoreductase activity, acting on a sulfur group of donors, NAD(P) as acceptor ; GO:0016668 | GO:oxidation-reduction process ; GO:0055114
50.	(IPR019809) Histone H4, conserved site	4	0.0657787	6	0.0853121	1	0.0165755	-2	3	GO:DNA binding ; GO:0003677 | GO:nucleosome ; GO:0000786 | GO:nucleus ; GO:0005634
51.	(IPR020583) Inositol monophosphatase, metal-binding site	4	0.0657787	4	0.0568747	3	0.0497265	0	1	-
52.	(IPR017972) Cytochrome P450, conserved site	4	0.0657787	8	0.113749	6	0.099453	-4	-2	GO:oxidoreductase activity, acting on paired donors, with incorporation or reduction of molecular oxygen ; GO:0016705 | GO:oxidation-reduction process ; GO:0055114
53.	(IPR020578) Aminotransferase class-V, pyridoxal-phosphate binding site	4	0.0657787	5	0.0710934	1	0.0165755	-1	3	-
54.	(IPR002173) Carbohydrate/puine kinase, PfkB, conserved site	4	0.0657787	5	0.0710934	4	0.066302	-1	0	GO:phosphotransferase activity, alcohol group as acceptor ; GO:0016773
55.	(IPR020550) Inositol monophosphatase, conserved site	4	0.0657787	4	0.0568747	2	0.033151	0	2	GO:phosphatidylinositol phosphorylation ; GO:0046854
56.	(IPR018097) EGF-like calcium-binding, conserved site	3	0.049334	2	0.0284374	2	0.033151	1	1	GO:calcium ion binding ; GO:0005509
57.	(IPR018376) Enoyl-CoA hydratase/isomerase, conserved site	3	0.049334	5	0.0710934	3	0.0497265	-2	0	GO:catalytic activity ; GO:0003824
58.	(IPR018260) Ribosomal protein L22/L17, conserved site	3	0.049334	3	0.0426561	1	0.0165755	0	2	GO:structural constituent of ribosome ; GO:0003735 | GO:translation ; GO:0006412 | GO:intracellular ; GO:0005622 | GO:ribosome ; GO:0005840
59.	(IPR018483) Carbohydrate kinase, FGGY, conserved site	3	0.049334	2	0.0284374	1	0.0165755	1	2	GO:phosphotransferase activity, alcohol group as acceptor ; GO:0016773 | GO:carbohydrate metabolic process ; GO:0005975
60.	(IPR003903) Ubiquitin interacting motif	3	0.049334	4	0.0568747	3	0.0497265	-1	0	-
61.	(IPR016059) DNA ligase, ATP-dependent, conserved site	3	0.049334	3	0.0426561	3	0.0497265	0	0	GO:DNA ligase activity ; GO:0003909 | GO:DNA ligation involved in DNA repair ; GO:0051103
62.	(IPR018506) Cytochrome b5, heme-binding site	3	0.049334	3	0.0426561	3	0.0497265	0	0	GO:heme binding ; GO:0020037
63.	(IPR001431) Peptidase M16, zinc-binding site	3	0.049334	3	0.0426561	1	0.0165755	0	2	GO:metalloendopeptidase activity ; GO:0004222 | GO:proteolysis ; GO:0006508
64.	(IPR018215) ClpP, Ser active site	3	0.049334	3	0.0426561	1	0.0165755	0	2	-
65.	(IPR033126) Glycosyl hydrolases family 9, Asp/Glu active sites	3	0.049334	5	0.0710934	2	0.033151	-2	1	-
66.	(IPR033135) ClpP, histidine active site	3	0.049334	3	0.0426561	2	0.033151	0	1	-
67.	(IPR006089) Acyl-CoA dehydrogenase, conserved site	3	0.049334	3	0.0426561	3	0.0497265	0	0	GO:acyl-CoA dehydrogenase activity ; GO:0003995 | GO:oxidation-reduction process ; GO:0055114
68.	(IPR018202) Serine carboxypeptidase, serine active site	3	0.049334	3	0.0426561	3	0.0497265	0	0	-
69.	(IPR020003) ATPase, alpha/beta subunit, nucleotide-binding domain, active site	3	0.049334	3	0.0426561	3	0.0497265	0	0	GO:ATP binding ; GO:0005524
70.	(IPR005836) ADP-glucose pyrophosphorylase, conserved site	3	0.049334	3	0.0426561	3	0.0497265	0	0	GO:glucose-1-phosphate adenylyltransferase activity ; GO:0008878 | GO:glycogen biosynthetic process ; GO:0005978
71.	(IPR018170) Aldo/keto reductase, conserved site	3	0.049334	5	0.0710934	5	0.0828775	-2	-2	GO:oxidoreductase activity ; GO:0016491 | GO:oxidation-reduction process ; GO:0055114
72.	(IPR017964) DNA-directed DNA polymerase, family B, conserved site	3	0.049334	3	0.0426561	1	0.0165755	0	2	GO:nucleotide binding ; GO:0000166 | GO:nucleic acid binding ; GO:0003676 | GO:DNA-directed DNA polymerase activity ; GO:0003887
73.	(IPR022357) Major intrinsic protein, conserved site	3	0.049334	1	0.0142187			2	3	-
74.	(IPR003527) Mitogen-activated protein (MAP) kinase, conserved site	3	0.049334	3	0.0426561	3	0.0497265	0	0	-
75.	(IPR019818) Isocitrate/isopropylmalate dehydrogenase, conserved site	3	0.049334	3	0.0426561	3	0.0497265	0	0	GO:magnesium ion binding ; GO:0000287 | GO:oxidoreductase activity, acting on the CH-OH group of donors, NAD or NADP as acceptor ; GO:0016616 | GO:NAD binding ; GO:0051287 | GO:oxidation-reduction process ; GO:0055114
76.	(IPR018369) Chaperonin GroES, conserved site	3	0.049334	4	0.0568747	2	0.033151	-1	1	GO:ATP binding ; GO:0005524 | GO:protein folding ; GO:0006457
77.	(IPR033124) Serine carboxypeptidases, histidine active site	3	0.049334	3	0.0426561	3	0.0497265	0	0	-
78.	(IPR020557) Fumarate lyase, conserved site	3	0.049334	3	0.0426561	4	0.066302	0	-1	GO:catalytic activity ; GO:0003824
79.	(IPR006058) 2Fe-2S ferredoxin, iron-sulphur binding site	3	0.049334	5	0.0710934	2	0.033151	-2	1	GO:2 iron, 2 sulfur cluster binding ; GO:0051537
80.	(IPR033127) Ubiquitin-activating enzyme E1, Cys active site	3	0.049334	3	0.0426561	2	0.033151	0	1	-
81.	(IPR023673) Ribosomal protein L1, conserved site	3	0.049334	3	0.0426561	1	0.0165755	0	2	-
82.	(IPR020556) Amidase, conserved site	3	0.049334	1	0.0142187	1	0.0165755	2	2	-
83.	(IPR017900) 4Fe-4S ferredoxin, iron-sulphur binding, conserved site	3	0.049334	7	0.0995308	4	0.066302	-4	-1	-
84.	(IPR011767) Glutaredoxin active site	3	0.049334	4	0.0568747	2	0.033151	-1	1	GO:electron transfer activity ; GO:0009055 | GO:cell redox homeostasis ; GO:0045454
85.	(IPR019974) XPG conserved site	3	0.049334	2	0.0284374	2	0.033151	1	1	GO:hydrolase activity, acting on ester bonds ; GO:0016788
86.	(IPR019798) Serine hydroxymethyltransferase, pyridoxal phosphate binding site	3	0.049334	3	0.0426561	3	0.0497265	0	0	GO:pyridoxal phosphate binding ; GO:0030170
87.	(IPR030470) UbiA prenyltransferase conserved site	3	0.049334	2	0.0284374			1	3	-
88.	(IPR001216) Cysteine synthase/cystathionine beta-synthase, pyridoxal-phosphate attachment site	3	0.049334	3	0.0426561	3	0.0497265	0	0	GO:cysteine biosynthetic process from serine ; GO:0006535
89.	(IPR004037) Ribosomal protein L7Ae conserved site	3	0.049334	3	0.0426561	2	0.033151	0	1	GO:ribosome biogenesis ; GO:0042254 | GO:ribonucleoprotein complex ; GO:1990904
90.	(IPR019808) Histidine triad, conserved site	3	0.049334	3	0.0426561	1	0.0165755	0	2	-
91.	(IPR019833) Manganese/iron superoxide dismutase, binding site	3	0.049334	4	0.0568747	1	0.0165755	-1	2	GO:superoxide dismutase activity ; GO:0004784 | GO:metal ion binding ; GO:0046872 | GO:superoxide metabolic process ; GO:0006801 | GO:oxidation-reduction process ; GO:0055114
92.	(IPR008268) Peptidase S16, active site	2	0.0328893	2	0.0284374	2	0.033151	0	0	GO:ATP-dependent peptidase activity ; GO:0004176 | GO:serine-type endopeptidase activity ; GO:0004252 | GO:proteolysis ; GO:0006508
93.	(IPR016160) Aldehyde dehydrogenase, cysteine active site	2	0.0328893	5	0.0710934	3	0.0497265	-3	-1	GO:oxidoreductase activity ; GO:0016491 | GO:oxidation-reduction process ; GO:0055114
94.	(IPR016066) Alpha-D-phosphohexomutase, conserved site	2	0.0328893	2	0.0284374	1	0.0165755	0	1	GO:magnesium ion binding ; GO:0000287
95.	(IPR020785) Ribosomal protein L11, conserved site	2	0.0328893	2	0.0284374	1	0.0165755	0	1	GO:structural constituent of ribosome ; GO:0003735 | GO:translation ; GO:0006412 | GO:ribosome ; GO:0005840
96.	(IPR019926) Ribosomal protein L3, conserved site	2	0.0328893	2	0.0284374	2	0.033151	0	0	-
97.	(IPR033524) Leu/Phe/Val dehydrogenases active site	2	0.0328893	2	0.0284374	1	0.0165755	0	1	-
98.	(IPR001882) Biotin-binding site	2	0.0328893	3	0.0426561	3	0.0497265	-1	-1	-
99.	(IPR020867) Tetrahydrofolate dehydrogenase/cyclohydrolase, conserved site	2	0.0328893	2	0.0284374	2	0.033151	0	0	GO:catalytic activity ; GO:0003824 | GO:oxidation-reduction process ; GO:0055114
100.	(IPR017969) Heavy-metal-associated, conserved site	2	0.0328893	2	0.0284374			0	2	GO:metal ion binding ; GO:0046872 | GO:metal ion transport ; GO:0030001
101.	(IPR019805) Heat shock protein Hsp90, conserved site	2	0.0328893	2	0.0284374	2	0.033151	0	0	GO:ATP binding ; GO:0005524 | GO:unfolded protein binding ; GO:0051082 | GO:protein folding ; GO:0006457
102.	(IPR020719) RNA 3'-terminal phosphate cyclase-like, conserved site	2	0.0328893	1	0.0142187	1	0.0165755	1	1	-
103.	(IPR018357) Hexapeptide transferase, conserved site	2	0.0328893	4	0.0568747	4	0.066302	-2	-2	GO:transferase activity ; GO:0016740
104.	(IPR022653) Orn/DAP/Arg decarboxylase 2, pyridoxal-phosphate binding site	2	0.0328893	1	0.0142187	2	0.033151	1	0	-
105.	(IPR015884) Malic enzyme, conserved site	2	0.0328893	1	0.0142187	2	0.033151	1	0	GO:malate dehydrogenase (decarboxylating) (NAD+) activity ; GO:0004471 | GO:oxidation-reduction process ; GO:0055114
106.	(IPR018370) Chaperonin Cpn60, conserved site	2	0.0328893	2	0.0284374	3	0.0497265	0	-1	GO:ATP binding ; GO:0005524 | GO:protein folding ; GO:0006457 | GO:cytoplasm ; GO:0005737
107.	(IPR020861) Triosephosphate isomerase, active site	2	0.0328893	2	0.0284374	2	0.033151	0	0	GO:triose-phosphate isomerase activity ; GO:0004807
108.	(IPR022659) Proliferating cell nuclear antigen, PCNA, conserved site	2	0.0328893	2	0.0284374	2	0.033151	0	0	-
109.	(IPR001917) Aminotransferase, class-II, pyridoxal-phosphate binding site	2	0.0328893	3	0.0426561	1	0.0165755	-1	1	GO:transferase activity ; GO:0016740
110.	(IPR018522) DNA topoisomerase, type IIA, conserved site	2	0.0328893	2	0.0284374	1	0.0165755	0	1	GO:DNA binding ; GO:0003677 | GO:DNA topoisomerase type II (ATP-hydrolyzing) activity ; GO:0003918 | GO:ATP binding ; GO:0005524 | GO:DNA topological change ; GO:0006265
111.	(IPR018209) Pyruvate kinase, active site	2	0.0328893	3	0.0426561	2	0.033151	-1	0	GO:pyruvate kinase activity ; GO:0004743 | GO:glycolytic process ; GO:0006096
112.	(IPR019796) Glucose-6-phosphate dehydrogenase, active site	2	0.0328893	2	0.0284374	2	0.033151	0	0	GO:glucose-6-phosphate dehydrogenase activity ; GO:0004345 | GO:glucose metabolic process ; GO:0006006 | GO:oxidation-reduction process ; GO:0055114
113.	(IPR006012) Syntaxin/epimorphin, conserved site	2	0.0328893	4	0.0568747	2	0.033151	-2	0	GO:SNAP receptor activity ; GO:0005484 | GO:intracellular protein transport ; GO:0006886 | GO:membrane ; GO:0016020
114.	(IPR017870) FeS cluster insertion, C-terminal, conserved site	2	0.0328893	2	0.0284374	1	0.0165755	0	1	-
115.	(IPR020548) Fructose-1,6-bisphosphatase, active site	2	0.0328893	3	0.0426561	1	0.0165755	-1	1	GO:phosphoric ester hydrolase activity ; GO:0042578 | GO:carbohydrate metabolic process ; GO:0005975
116.	(IPR020596) Ribosomal RNA adenine methylase transferase, conserved site	2	0.0328893	2	0.0284374	1	0.0165755	0	1	GO:rRNA (adenine-N6,N6-)-dimethyltransferase activity ; GO:0000179 | GO:rRNA methyltransferase activity ; GO:0008649 | GO:rRNA modification ; GO:0000154
117.	(IPR030475) Ribonucleotide reductase small subunit, acitve site	2	0.0328893	2	0.0284374	2	0.033151	0	0	-
118.	(IPR007121) RNA polymerase, beta subunit, conserved site	2	0.0328893	3	0.0426561	3	0.0497265	-1	-1	GO:DNA binding ; GO:0003677 | GO:DNA-directed 5'-3' RNA polymerase activity ; GO:0003899 | GO:transcription, DNA-templated ; GO:0006351
119.	(IPR018368) ClpA/B, conserved site 1	2	0.0328893	3	0.0426561	1	0.0165755	-1	1	GO:ATP binding ; GO:0005524
120.	(IPR018042) Aspartate kinase, conserved site	2	0.0328893	2	0.0284374			0	2	GO:aspartate kinase activity ; GO:0004072 | GO:cellular amino acid biosynthetic process ; GO:0008652
121.	(IPR018211) Alcohol dehydrogenase, iron-type, conserved site	2	0.0328893	1	0.0142187			1	2	GO:oxidoreductase activity ; GO:0016491 | GO:metal ion binding ; GO:0046872 | GO:oxidation-reduction process ; GO:0055114
122.	(IPR005825) Ribosomal protein L24/L26, conserved site	2	0.0328893	3	0.0426561	2	0.033151	-1	0	GO:structural constituent of ribosome ; GO:0003735 | GO:translation ; GO:0006412 | GO:intracellular ; GO:0005622 | GO:ribosome ; GO:0005840
123.	(IPR002195) Dihydroorotase, conserved site	2	0.0328893	2	0.0284374	1	0.0165755	0	1	GO:hydrolase activity, acting on carbon-nitrogen (but not peptide) bonds, in cyclic amides ; GO:0016812
124.	(IPR018359) Bromodomain, conserved site	2	0.0328893	1	0.0142187	2	0.033151	1	0	-
125.	(IPR020615) Thiolase, acyl-enzyme intermediate active site	2	0.0328893	2	0.0284374	2	0.033151	0	0	GO:transferase activity, transferring acyl groups other than amino-acyl groups ; GO:0016747
126.	(IPR020805) Cell division protein FtsZ, conserved site	2	0.0328893	2	0.0284374	1	0.0165755	0	1	GO:GTP binding ; GO:0005525
127.	(IPR002364) Quinone oxidoreductase/zeta-crystallin, conserved site	2	0.0328893	1	0.0142187			1	2	GO:zinc ion binding ; GO:0008270 | GO:oxidoreductase activity ; GO:0016491
128.	(IPR019954) Ubiquitin conserved site	2	0.0328893	1	0.0142187			1	2	-
129.	(IPR016192) APOBEC/CMP deaminase, zinc-binding	2	0.0328893	2	0.0284374	2	0.033151	0	0	GO:zinc ion binding ; GO:0008270 | GO:hydrolase activity ; GO:0016787
130.	(IPR030458) Glycosyl hydrolases family 31, active site	2	0.0328893	2	0.0284374	1	0.0165755	0	1	-
131.	(IPR020613) Thiolase, conserved site	2	0.0328893	2	0.0284374	1	0.0165755	0	1	GO:transferase activity, transferring acyl groups other than amino-acyl groups ; GO:0016747
132.	(IPR021115) Pyridoxal-phosphate binding site	2	0.0328893	1	0.0142187	1	0.0165755	1	1	GO:carboxy-lyase activity ; GO:0016831
133.	(IPR013838) Beta tubulin, autoregulation binding site	2	0.0328893	2	0.0284374			0	2	-
134.	(IPR017440) ATP-citrate lyase/succinyl-CoA ligase, active site	2	0.0328893	2	0.0284374	2	0.033151	0	0	-
135.	(IPR001261) ArgE/DapE/ACY1/CPG2/YscS, conserved site	2	0.0328893	1	0.0142187	1	0.0165755	1	1	GO:metallopeptidase activity ; GO:0008237 | GO:proteolysis ; GO:0006508
136.	(IPR023442) Ribosomal protein L24e, conserved site	2	0.0328893	1	0.0142187	1	0.0165755	1	1	-
137.	(IPR035090) Phosphorylase pyridoxal-phosphate attachment site	2	0.0328893	2	0.0284374	2	0.033151	0	0	-
138.	(IPR033847) ATP-citrate lyase/succinyl-CoA ligase, conserved site	2	0.0328893	2	0.0284374	2	0.033151	0	0	-
139.	(IPR017866) Succinyl-CoA synthetase, beta subunit, conserved site	2	0.0328893	3	0.0426561	1	0.0165755	-1	1	-
140.	(IPR022966) Ribonuclease II/R, conserved site	2	0.0328893	2	0.0284374	1	0.0165755	0	1	-
141.	(IPR002052) DNA methylase, N-6 adenine-specific, conserved site	2	0.0328893	3	0.0426561	2	0.033151	-1	0	GO:nucleic acid binding ; GO:0003676 | GO:methyltransferase activity ; GO:0008168 | GO:methylation ; GO:0032259
142.	(IPR033138) Multicopper oxidases, conserved site	2	0.0328893	3	0.0426561	1	0.0165755	-1	1	-
143.	(IPR000804) Clathrin adaptor complex, small chain	2	0.0328893	2	0.0284374	1	0.0165755	0	1	GO:intracellular protein transport ; GO:0006886 | GO:vesicle-mediated transport ; GO:0016192 | GO:membrane coat ; GO:0030117
144.	(IPR018517) tRNA-dihydrouridine synthase, conserved site	2	0.0328893	3	0.0426561	1	0.0165755	-1	1	GO:tRNA dihydrouridine synthase activity ; GO:0017150 | GO:flavin adenine dinucleotide binding ; GO:0050660 | GO:tRNA processing ; GO:0008033 | GO:oxidation-reduction process ; GO:0055114
145.	(IPR018244) Allergen V5/Tpx-1-related, conserved site	2	0.0328893	2	0.0284374	1	0.0165755	0	1	GO:extracellular region ; GO:0005576
146.	(IPR029760) Glutathione peroxidase conserved site	2	0.0328893	2	0.0284374	2	0.033151	0	0	-
147.	(IPR020605) Octanoyltransferase, conserved site	2	0.0328893	2	0.0284374	1	0.0165755	0	1	GO:lipoyl(octanoyl) transferase activity ; GO:0033819 | GO:protein lipoylation ; GO:0009249
148.	(IPR019810) Citrate synthase active site	2	0.0328893	3	0.0426561	3	0.0497265	-1	-1	GO:transferase activity, transferring acyl groups, acyl groups converted into alkyl on transfer ; GO:0046912 | GO:tricarboxylic acid cycle ; GO:0006099
149.	(IPR020848) AP endonuclease 1, conserved site	2	0.0328893	1	0.0142187	2	0.033151	1	0	GO:DNA binding ; GO:0003677 | GO:endonuclease activity ; GO:0004519 | GO:DNA repair ; GO:0006281 | GO:intracellular ; GO:0005622
150.	(IPR029759) Glutathione peroxidase active site	2	0.0328893	2	0.0284374	2	0.033151	0	0	-
151.	(IPR001969) Aspartic peptidase, active site	2	0.0328893	2	0.0284374	2	0.033151	0	0	GO:aspartic-type endopeptidase activity ; GO:0004190 | GO:proteolysis ; GO:0006508
152.	(IPR013852) Translation elongation factor P/YeiP, conserved site	2	0.0328893	2	0.0284374	1	0.0165755	0	1	-
153.	(IPR018494) Oxysterol-binding protein, conserved site	2	0.0328893	2	0.0284374	1	0.0165755	0	1	-
154.	(IPR001345) Phosphoglycerate/bisphosphoglycerate mutase, active site	2	0.0328893	3	0.0426561	1	0.0165755	-1	1	GO:catalytic activity ; GO:0003824
155.	(IPR023563) Ribosomal protein L13, conserved site	2	0.0328893	2	0.0284374	1	0.0165755	0	1	GO:structural constituent of ribosome ; GO:0003735 | GO:translation ; GO:0006412 | GO:ribosome ; GO:0005840
156.	(IPR006074) GTP1/OBG, conserved site	2	0.0328893	3	0.0426561	2	0.033151	-1	0	GO:GTP binding ; GO:0005525
157.	(IPR033379) Histidine acid phosphatase active site	2	0.0328893	2	0.0284374	1	0.0165755	0	1	-
158.	(IPR033690) Adenylate kinase, conserved site	2	0.0328893	5	0.0710934	4	0.066302	-3	-2	-
159.	(IPR020574) Ribosomal protein S9, conserved site	2	0.0328893	2	0.0284374	3	0.0497265	0	-1	GO:structural constituent of ribosome ; GO:0003735 | GO:translation ; GO:0006412 | GO:ribosome ; GO:0005840
160.	(IPR006224) Pseudouridine synthase, RluC/RluD, conserved site	2	0.0328893	3	0.0426561	1	0.0165755	-1	1	GO:RNA binding ; GO:0003723 | GO:pseudouridine synthase activity ; GO:0009982 | GO:pseudouridine synthesis ; GO:0001522 | GO:RNA modification ; GO:0009451
161.	(IPR020590) Guanylate kinase, conserved site	2	0.0328893	2	0.0284374	2	0.033151	0	0	-
162.	(IPR018258) Ribosomal protein L21, conserved site	2	0.0328893	1	0.0142187			1	2	GO:RNA binding ; GO:0003723 | GO:structural constituent of ribosome ; GO:0003735 | GO:translation ; GO:0006412 | GO:intracellular ; GO:0005622 | GO:ribosome ; GO:0005840
163.	(IPR019830) Malate synthase, conserved site	2	0.0328893	2	0.0284374	2	0.033151	0	0	GO:malate synthase activity ; GO:0004474 | GO:glyoxylate cycle ; GO:0006097
164.	(IPR018238) Glycoside hydrolase, family 14, conserved site	2	0.0328893	2	0.0284374			0	2	GO:beta-amylase activity ; GO:0016161 | GO:polysaccharide catabolic process ; GO:0000272
165.	(IPR023193) 3-phosphoshikimate 1-carboxyvinyltransferase, conserved site	1	0.0164447	1	0.0142187	1	0.0165755	0	0	-
166.	(IPR000111) Glycoside hydrolase family 27/36, conserved site	1	0.0164447					1	1	GO:hydrolase activity, hydrolyzing O-glycosyl compounds ; GO:0004553 | GO:carbohydrate metabolic process ; GO:0005975
167.	(IPR002358) Ribosomal protein L6, conserved site	1	0.0164447	2	0.0284374	1	0.0165755	-1	0	GO:structural constituent of ribosome ; GO:0003735 | GO:translation ; GO:0006412 | GO:intracellular ; GO:0005622 | GO:ribosome ; GO:0005840
168.	(IPR030656) Delta-aminolevulinic acid dehydratase, active site	1	0.0164447	1	0.0142187	1	0.0165755	0	0	-
169.	(IPR020608) RNA polymerase, subunit H/Rpb5, conserved site	1	0.0164447	1	0.0142187	1	0.0165755	0	0	-
170.	(IPR018089) Orotidine 5'-phosphate decarboxylase, active site	1	0.0164447	1	0.0142187	1	0.0165755	0	0	GO:orotidine-5'-phosphate decarboxylase activity ; GO:0004590 | GO:'de novo' pyrimidine nucleobase biosynthetic process ; GO:0006207
171.	(IPR002365) Terpene synthase, conserved site	1	0.0164447	1	0.0142187	1	0.0165755	0	0	GO:intramolecular transferase activity ; GO:0016866
172.	(IPR020847) AP endonuclease 1, binding site	1	0.0164447	1	0.0142187	2	0.033151	0	-1	GO:DNA binding ; GO:0003677 | GO:endonuclease activity ; GO:0004519 | GO:DNA repair ; GO:0006281 | GO:intracellular ; GO:0005622
173.	(IPR001110) Uncharacterised protein family UPF0012, conserved site	1	0.0164447	1	0.0142187	2	0.033151	0	-1	-
174.	(IPR028871) Blue (type 1) copper protein, binding site	1	0.0164447	1	0.0142187			0	1	-
175.	(IPR018102) Ribosomal S11, conserved site	1	0.0164447	1	0.0142187	1	0.0165755	0	0	-
176.	(IPR018456) PTR2 family proton/oligopeptide symporter, conserved site	1	0.0164447	3	0.0426561	3	0.0497265	-2	-2	GO:transporter activity ; GO:0005215 | GO:oligopeptide transport ; GO:0006857 | GO:membrane ; GO:0016020
177.	(IPR000385) MoaA/nifB/pqqE, iron-sulphur binding, conserved site	1	0.0164447	1	0.0142187			0	1	GO:catalytic activity ; GO:0003824 | GO:metal ion binding ; GO:0046872 | GO:4 iron, 4 sulfur cluster binding ; GO:0051539
178.	(IPR016157) Cullin, conserved site	1	0.0164447	1	0.0142187	1	0.0165755	0	0	GO:ubiquitin protein ligase binding ; GO:0031625 | GO:ubiquitin-dependent protein catabolic process ; GO:0006511 | GO:cullin-RING ubiquitin ligase complex ; GO:0031461
179.	(IPR018528) Prephenate dehydratase, conserved site	1	0.0164447	1	0.0142187	1	0.0165755	0	0	GO:prephenate dehydratase activity ; GO:0004664 | GO:L-phenylalanine biosynthetic process ; GO:0009094
180.	(IPR018136) Aconitase family, 4Fe-4S cluster binding site	1	0.0164447	1	0.0142187	1	0.0165755	0	0	-
181.	(IPR018300) Aminotransferase, class IV, conserved site	1	0.0164447	1	0.0142187	1	0.0165755	0	0	GO:catalytic activity ; GO:0003824
182.	(IPR019897) RidA, conserved site	1	0.0164447	1	0.0142187	1	0.0165755	0	0	-
183.	(IPR023232) Glycoside hydrolase, family 2, active site	1	0.0164447	1	0.0142187			0	1	-
184.	(IPR019761) DNA-directed RNA polymerase M, 15kDa subunit, conserved site	1	0.0164447					1	1	-
185.	(IPR031303) DNA methylase, C-5 cytosine-specific, conserved site	1	0.0164447	1	0.0142187	1	0.0165755	0	0	-
186.	(IPR020559) Phosphoribosylglycinamide synthetase, conserved site	1	0.0164447	1	0.0142187	1	0.0165755	0	0	GO:phosphoribosylamine-glycine ligase activity ; GO:0004637 | GO:purine nucleobase biosynthetic process ; GO:0009113
187.	(IPR018228) Deoxyribonuclease, TatD-related, conserved site	1	0.0164447	2	0.0284374	1	0.0165755	-1	0	GO:endodeoxyribonuclease activity, producing 5'-phosphomonoesters ; GO:0016888
188.	(IPR020895) Frataxin conserved site	1	0.0164447	1	0.0142187			0	1	-
189.	(IPR020826) Transketolase binding site	1	0.0164447	2	0.0284374	2	0.033151	-1	-1	-
190.	(IPR018314) Bacterial Fmu (Sun)/eukaryotic nucleolar NOL1/Nop2p, conserved site	1	0.0164447	2	0.0284374	1	0.0165755	-1	0	-
191.	(IPR001196) Ribosomal protein L15, conserved site	1	0.0164447	1	0.0142187	2	0.033151	0	-1	GO:structural constituent of ribosome ; GO:0003735 | GO:translation ; GO:0006412 | GO:intracellular ; GO:0005622 | GO:ribosome ; GO:0005840
192.	(IPR004027) SEC-C motif	1	0.0164447			1	0.0165755	1	0	-
193.	(IPR018259) Ribosomal protein L21e, conserved site	1	0.0164447	1	0.0142187			0	1	GO:structural constituent of ribosome ; GO:0003735 | GO:translation ; GO:0006412 | GO:intracellular ; GO:0005622 | GO:ribosome ; GO:0005840
194.	(IPR023013) N-acetyl-gamma-glutamyl-phosphate reductase, active site	1	0.0164447	1	0.0142187	1	0.0165755	0	0	GO:N-acetyl-gamma-glutamyl-phosphate reductase activity ; GO:0003942 | GO:oxidation-reduction process ; GO:0055114
195.	(IPR018254) Ribosomal protein L29, conserved site	1	0.0164447	1	0.0142187	1	0.0165755	0	0	GO:structural constituent of ribosome ; GO:0003735 | GO:translation ; GO:0006412 | GO:intracellular ; GO:0005622 | GO:ribosome ; GO:0005840
196.	(IPR015994) Phosphoenolpyruvate carboxykinase (ATP), conserved site	1	0.0164447	1	0.0142187	1	0.0165755	0	0	-
197.	(IPR018495) Succinate dehydrogenase, cytochrome b subunit, conserved site	1	0.0164447					1	1	GO:succinate dehydrogenase activity ; GO:0000104 | GO:electron transfer activity ; GO:0009055 | GO:tricarboxylic acid cycle ; GO:0006099 | GO:membrane ; GO:0016020
198.	(IPR023230) Glycoside hydrolase, family 2, conserved site	1	0.0164447					1	1	-
199.	(IPR023576) UbiE/COQ5 methyltransferase, conserved site	1	0.0164447	2	0.0284374	1	0.0165755	-1	0	GO:methyltransferase activity ; GO:0008168
200.	(IPR030391) RNA methyltransferase TrmA, conserved site	1	0.0164447					1	1	-
201.	(IPR022419) Porphobilinogen deaminase, dipyrromethane cofactor binding site	1	0.0164447	1	0.0142187			0	1	GO:hydroxymethylbilane synthase activity ; GO:0004418 | GO:peptidyl-pyrromethane cofactor linkage ; GO:0018160 | GO:tetrapyrrole biosynthetic process ; GO:0033014
202.	(IPR019740) Pyridoxamine 5'-phosphate oxidase, conserved site	1	0.0164447	1	0.0142187	1	0.0165755	0	0	GO:oxidoreductase activity, acting on the CH-NH2 group of donors ; GO:0016638 | GO:oxidation-reduction process ; GO:0055114
203.	(IPR023005) Nucleoside diphosphate kinase, active site	1	0.0164447	1	0.0142187	2	0.033151	0	-1	-
204.	(IPR018206) Electron transfer flavoprotein subunit alpha, conserved site	1	0.0164447	1	0.0142187	1	0.0165755	0	0	-
205.	(IPR002359) Ribosomal protein L6, conserved site-2	1	0.0164447	1	0.0142187	1	0.0165755	0	0	GO:structural constituent of ribosome ; GO:0003735 | GO:translation ; GO:0006412 | GO:intracellular ; GO:0005622 | GO:ribosome ; GO:0005840
206.	(IPR018273) Ribosomal protein S17e, conserved site	1	0.0164447	1	0.0142187	1	0.0165755	0	0	GO:structural constituent of ribosome ; GO:0003735 | GO:translation ; GO:0006412 | GO:intracellular ; GO:0005622 | GO:ribosome ; GO:0005840
207.	(IPR003952) Fumarate reductase/succinate dehydrogenase, FAD-binding site	1	0.0164447	1	0.0142187	1	0.0165755	0	0	GO:oxidoreductase activity ; GO:0016491 | GO:oxidation-reduction process ; GO:0055114
208.	(IPR020610) Thiolase, active site	1	0.0164447	1	0.0142187	1	0.0165755	0	0	GO:transferase activity, transferring acyl groups other than amino-acyl groups ; GO:0016747
209.	(IPR004001) Actin, conserved site	1	0.0164447	2	0.0284374	1	0.0165755	-1	0	-
210.	(IPR021132) Ribosomal protein L18e, conserved site	1	0.0164447	1	0.0142187			0	1	GO:structural constituent of ribosome ; GO:0003735 | GO:translation ; GO:0006412 | GO:intracellular ; GO:0005622 | GO:ribosome ; GO:0005840
211.	(IPR018192) Ribosomal protein S5, N-terminal, conserved site	1	0.0164447	1	0.0142187	2	0.033151	0	-1	-
212.	(IPR018124) Calreticulin/calnexin, conserved site	1	0.0164447	1	0.0142187	1	0.0165755	0	0	GO:calcium ion binding ; GO:0005509
213.	(IPR000283) NADH:ubiquinone oxidoreductase, 75kDa subunit, conserved site	1	0.0164447	1	0.0142187	1	0.0165755	0	0	GO:NADH dehydrogenase (ubiquinone) activity ; GO:0008137 | GO:ATP synthesis coupled electron transport ; GO:0042773 | GO:oxidation-reduction process ; GO:0055114 | GO:membrane ; GO:0016020
214.	(IPR018256) Ribosomal protein L13e, conserved site	1	0.0164447	1	0.0142187	1	0.0165755	0	0	GO:structural constituent of ribosome ; GO:0003735 | GO:translation ; GO:0006412 | GO:intracellular ; GO:0005622 | GO:ribosome ; GO:0005840
215.	(IPR015892) Carbonic anhydrase, prokaryotic-like, conserved site	1	0.0164447	1	0.0142187	1	0.0165755	0	0	GO:carbonate dehydratase activity ; GO:0004089 | GO:zinc ion binding ; GO:0008270 | GO:carbon utilization ; GO:0015976
216.	(IPR000445) Helix-hairpin-helix motif	1	0.0164447	2	0.0284374	1	0.0165755	-1	0	GO:DNA binding ; GO:0003677
217.	(IPR019794) Peroxidase, active site	1	0.0164447	1	0.0142187	1	0.0165755	0	0	GO:peroxidase activity ; GO:0004601 | GO:oxidation-reduction process ; GO:0055114
218.	(IPR018146) Glyoxalase I, conserved site	1	0.0164447					1	1	GO:lactoylglutathione lyase activity ; GO:0004462 | GO:metal ion binding ; GO:0046872
219.	(IPR000808) Mrp, conserved site	1	0.0164447	3	0.0426561	2	0.033151	-2	-1	GO:ATP binding ; GO:0005524
220.	(IPR003043) Uroporphiryn-III C-methyltransferase, conserved site	1	0.0164447	1	0.0142187	1	0.0165755	0	0	GO:methyltransferase activity ; GO:0008168 | GO:oxidation-reduction process ; GO:0055114
221.	(IPR006066) Nitrite/sulphite reductase iron-sulphur/sirohaem-binding site	1	0.0164447	1	0.0142187	1	0.0165755	0	0	GO:oxidoreductase activity ; GO:0016491 | GO:heme binding ; GO:0020037 | GO:iron-sulfur cluster binding ; GO:0051536 | GO:oxidation-reduction process ; GO:0055114
222.	(IPR001014) Ribosomal protein L23/L25, conserved site	1	0.0164447	1	0.0142187	1	0.0165755	0	0	-
223.	(IPR019972) Ribosomal protein L14P, conserved site	1	0.0164447	3	0.0426561	2	0.033151	-2	-1	-
224.	(IPR020595) MnmG-related, conserved site	1	0.0164447	1	0.0142187	1	0.0165755	0	0	-
225.	(IPR019811) Homoserine dehydrogenase, conserved site	1	0.0164447	1	0.0142187	2	0.033151	0	-1	GO:cellular amino acid metabolic process ; GO:0006520 | GO:oxidation-reduction process ; GO:0055114
226.	(IPR020606) Ribosomal protein S7, conserved site	1	0.0164447	1	0.0142187	1	0.0165755	0	0	GO:RNA binding ; GO:0003723 | GO:structural constituent of ribosome ; GO:0003735 | GO:translation ; GO:0006412
227.	(IPR020624) Schiff base-forming aldolase, conserved site	1	0.0164447	1	0.0142187	1	0.0165755	0	0	GO:lyase activity ; GO:0016829
228.	(IPR018236) SAICAR synthetase, conserved site	1	0.0164447	1	0.0142187	1	0.0165755	0	0	GO:phosphoribosylaminoimidazolesuccinocarboxamide synthase activity ; GO:0004639 | GO:purine nucleotide biosynthetic process ; GO:0006164
229.	(IPR018510) Diaminopimelate epimerase, active site	1	0.0164447	1	0.0142187	1	0.0165755	0	0	GO:diaminopimelate epimerase activity ; GO:0008837 | GO:lysine biosynthetic process via diaminopimelate ; GO:0009089 | GO:cytoplasm ; GO:0005737
230.	(IPR022991) Ribosomal protein L30e, conserved site	1	0.0164447	1	0.0142187	1	0.0165755	0	0	-
231.	(IPR000049) Electron transfer flavoprotein, beta-subunit, conserved site	1	0.0164447	1	0.0142187	1	0.0165755	0	0	GO:electron transfer activity ; GO:0009055
232.	(IPR022657) Orn/DAP/Arg decarboxylase 2, conserved site	1	0.0164447	1	0.0142187	1	0.0165755	0	0	-
233.	(IPR018262) Ribosomal protein L27e, conserved site	1	0.0164447	1	0.0142187	1	0.0165755	0	0	GO:structural constituent of ribosome ; GO:0003735 | GO:translation ; GO:0006412 | GO:intracellular ; GO:0005622 | GO:ribosome ; GO:0005840
234.	(IPR019741) Galactokinase, conserved site	1	0.0164447	1	0.0142187	1	0.0165755	0	0	-
235.	(IPR029768) Fructose-bisphosphate aldolase class-I active site	1	0.0164447	2	0.0284374	1	0.0165755	-1	0	-
236.	(IPR020625) Schiff base-forming aldolase, active site	1	0.0164447	1	0.0142187	1	0.0165755	0	0	GO:lyase activity ; GO:0016829
237.	(IPR020902) Actin/actin-like conserved site	1	0.0164447	1	0.0142187	1	0.0165755	0	0	-
238.	(IPR006181) D-amino acid oxidase, conserved site	1	0.0164447			1	0.0165755	1	0	GO:D-amino-acid oxidase activity ; GO:0003884 | GO:oxidation-reduction process ; GO:0055114
239.	(IPR018935) RIO kinase, conserved site	1	0.0164447	1	0.0142187	1	0.0165755	0	0	GO:protein serine/threonine kinase activity ; GO:0004674 | GO:ATP binding ; GO:0005524
240.	(IPR018065) Ribosomal protein L34e, conserved site	1	0.0164447	1	0.0142187			0	1	-
241.	(IPR018198) ATP phosphoribosyltransferase, conserved site	1	0.0164447			1	0.0165755	1	0	GO:ATP phosphoribosyltransferase activity ; GO:0003879
242.	(IPR002034) Alpha-isopropylmalate/homocitrate synthase, conserved site	1	0.0164447	1	0.0142187	1	0.0165755	0	0	GO:transferase activity, transferring acyl groups, acyl groups converted into alkyl on transfer ; GO:0046912 | GO:carboxylic acid metabolic process ; GO:0019752
243.	(IPR020901) Proteinase inhibitor I2, Kunitz, conserved site	1	0.0164447	1	0.0142187			0	1	-
244.	(IPR019843) DNA polymerase family X, binding site	1	0.0164447	1	0.0142187			0	1	GO:nucleotidyltransferase activity ; GO:0016779
245.	(IPR023174) 3'5'-cyclic nucleotide phosphodiesterase, conserved site	1	0.0164447	2	0.0284374	2	0.033151	-1	-1	GO:phosphoric diester hydrolase activity ; GO:0008081
246.	(IPR019845) Squalene/phytoene synthase, conserved site	1	0.0164447	2	0.0284374	1	0.0165755	-1	0	GO:transferase activity, transferring alkyl or aryl (other than methyl) groups ; GO:0016765
247.	(IPR000952) AB hydrolase 4, conserved site	1	0.0164447	1	0.0142187			0	1	-
248.	(IPR017918) Nitrogen regulatory protein PII, conserved site	1	0.0164447	1	0.0142187	1	0.0165755	0	0	GO:enzyme regulator activity ; GO:0030234 | GO:regulation of nitrogen utilization ; GO:0006808
249.	(IPR028299) ClpA/B, conserved site 2	1	0.0164447	3	0.0426561	3	0.0497265	-2	-2	-
250.	(IPR018073) Proteinase inhibitor I25, cystatin, conserved site	1	0.0164447	2	0.0284374	1	0.0165755	-1	0	-
251.	(IPR020611) Copper type II, ascorbate-dependent monooxygenase, histidine-cluster-1 conserved site	1	0.0164447	1	0.0142187			0	1	GO:oxidoreductase activity, acting on paired donors, with incorporation or reduction of molecular oxygen, reduced ascorbate as one donor, and incorporation of one atom of oxygen ; GO:0016715 | GO:oxidation-reduction process ; GO:0055114
252.	(IPR001295) Dihydroorotate dehydrogenase, conserved site	1	0.0164447	1	0.0142187	3	0.0497265	0	-2	GO:dihydroorotate dehydrogenase activity ; GO:0004152 | GO:'de novo' pyrimidine nucleobase biosynthetic process ; GO:0006207 | GO:oxidation-reduction process ; GO:0055114
253.	(IPR018098) Ribosomal S24e conserved site	1	0.0164447	1	0.0142187	1	0.0165755	0	0	-
254.	(IPR020554) Uncharacterised protein family UPF0021, conserved site	1	0.0164447	1	0.0142187	1	0.0165755	0	0	-
255.	(IPR006203) GHMP kinase, ATP-binding, conserved site	1	0.0164447	2	0.0284374	1	0.0165755	-1	0	GO:ATP binding ; GO:0005524
256.	(IPR020555) 2-C-methyl-D-erythritol 2,4-cyclodiphosphate synthase, conserved site	1	0.0164447	1	0.0142187	1	0.0165755	0	0	GO:2-C-methyl-D-erythritol 2,4-cyclodiphosphate synthase activity ; GO:0008685
257.	(IPR024002) Formate/nitrite transporter, conserved site	1	0.0164447					1	1	-
258.	(IPR020592) Ribosomal protein S16, conserved site	1	0.0164447	1	0.0142187	1	0.0165755	0	0	GO:structural constituent of ribosome ; GO:0003735 | GO:translation ; GO:0006412 | GO:intracellular ; GO:0005622 | GO:ribosome ; GO:0005840
259.	(IPR008255) Pyridine nucleotide-disulphide oxidoreductase, class-II, active site	1	0.0164447	2	0.0284374	1	0.0165755	-1	0	GO:oxidoreductase activity ; GO:0016491 | GO:oxidation-reduction process ; GO:0055114
260.	(IPR020083) Ribosomal protein L39e, conserved site	1	0.0164447			1	0.0165755	1	0	GO:structural constituent of ribosome ; GO:0003735 | GO:translation ; GO:0006412 | GO:intracellular ; GO:0005622 | GO:ribosome ; GO:0005840
261.	(IPR019772) Ferrochelatase, active site	1	0.0164447	1	0.0142187			0	1	GO:ferrochelatase activity ; GO:0004325 | GO:heme biosynthetic process ; GO:0006783
262.	(IPR020052) Ribosomal protein L31e, conserved site	1	0.0164447	1	0.0142187	1	0.0165755	0	0	GO:structural constituent of ribosome ; GO:0003735 | GO:translation ; GO:0006412 | GO:intracellular ; GO:0005622 | GO:ribosome ; GO:0005840
263.	(IPR017860) Peptidase M22, conserved site	1	0.0164447					1	1	-
264.	(IPR001949) NADH:ubiquinone oxidoreductase, 51kDa subunit, conserved site	1	0.0164447	1	0.0142187	1	0.0165755	0	0	GO:NADH dehydrogenase (ubiquinone) activity ; GO:0008137 | GO:FMN binding ; GO:0010181 | GO:4 iron, 4 sulfur cluster binding ; GO:0051539 | GO:oxidation-reduction process ; GO:0055114
265.	(IPR007858) Dpy-30 motif	1	0.0164447			1	0.0165755	1	0	-
266.	(IPR018171) Peptidyl-tRNA hydrolase, conserved site	1	0.0164447					1	1	GO:aminoacyl-tRNA hydrolase activity ; GO:0004045
267.	(IPR019762) Dynamin, GTPase region, conserved site	1	0.0164447	2	0.0284374	1	0.0165755	-1	0	-
268.	(IPR018298) Adrenodoxin, iron-sulphur binding site	1	0.0164447	1	0.0142187	1	0.0165755	0	0	GO:electron transfer activity ; GO:0009055 | GO:2 iron, 2 sulfur cluster binding ; GO:0051537
269.	(IPR018130) Ribosomal protein S2, conserved site	1	0.0164447	1	0.0142187	1	0.0165755	0	0	GO:structural constituent of ribosome ; GO:0003735 | GO:translation ; GO:0006412 | GO:ribosome ; GO:0005840
270.	(IPR027475) Asparaginase/glutaminase, active site 2	1	0.0164447	1	0.0142187	1	0.0165755	0	0	-
271.	(IPR001468) Indole-3-glycerol phosphate synthase, conserved site	1	0.0164447	1	0.0142187	1	0.0165755	0	0	GO:indole-3-glycerol-phosphate synthase activity ; GO:0004425 | GO:tryptophan metabolic process ; GO:0006568
272.	(IPR001514) DNA-directed RNA polymerase, 30-40kDa subunit, conserved site	1	0.0164447	2	0.0284374	2	0.033151	-1	-1	GO:DNA binding ; GO:0003677 | GO:DNA-directed 5'-3' RNA polymerase activity ; GO:0003899 | GO:transcription, DNA-templated ; GO:0006351
273.	(IPR018220) Adenylosuccinate synthase, GTP-binding site	1	0.0164447	1	0.0142187			0	1	GO:GTP binding ; GO:0005525
274.	(IPR018106) CAP, conserved site, N-terminal	1	0.0164447					1	1	-
275.	(IPR018301) Aromatic amino acid hydroxylase, iron/copper binding site	1	0.0164447					1	1	GO:monooxygenase activity ; GO:0004497 | GO:iron ion binding ; GO:0005506 | GO:aromatic amino acid family metabolic process ; GO:0009072 | GO:oxidation-reduction process ; GO:0055114
276.	(IPR018204) Tryptophan synthase, alpha chain, active site	1	0.0164447			1	0.0165755	1	0	GO:tryptophan synthase activity ; GO:0004834
277.	(IPR033128) Adenylosuccinate synthase, active site	1	0.0164447	1	0.0142187	1	0.0165755	0	0	-
278.	(IPR018199) Ribosomal protein S4e, N-terminal, conserved site	1	0.0164447	1	0.0142187	1	0.0165755	0	0	-
279.	(IPR023638) Ribosomal protein L19/L19e conserved site	1	0.0164447	1	0.0142187	1	0.0165755	0	0	-
280.	(IPR006180) 3-hydroxyacyl-CoA dehydrogenase, conserved site	1	0.0164447	1	0.0142187	2	0.033151	0	-1	GO:3-hydroxyacyl-CoA dehydrogenase activity ; GO:0003857 | GO:oxidoreductase activity ; GO:0016491 | GO:fatty acid metabolic process ; GO:0006631 | GO:oxidation-reduction process ; GO:0055114
281.	(IPR020830) Glyceraldehyde 3-phosphate dehydrogenase, active site	1	0.0164447	3	0.0426561	1	0.0165755	-2	0	GO:oxidoreductase activity, acting on the aldehyde or oxo group of donors, NAD or NADP as acceptor ; GO:0016620 | GO:oxidation-reduction process ; GO:0055114
282.	(IPR018488) Cyclic nucleotide-binding, conserved site	1	0.0164447	1	0.0142187	2	0.033151	0	-1	-
283.	(IPR023406) DNA topoisomerase, type IA, active site	1	0.0164447	1	0.0142187	1	0.0165755	0	0	GO:DNA topoisomerase type I activity ; GO:0003917
284.	(IPR017958) Glutamyl-tRNA(Gln) amidotransferase, subunit B, conserved site	1	0.0164447	1	0.0142187	1	0.0165755	0	0	-
285.	(IPR018188) Ribonuclease T2, His active site 1	1	0.0164447	2	0.0284374	1	0.0165755	-1	0	GO:RNA binding ; GO:0003723 | GO:ribonuclease T2 activity ; GO:0033897
286.	(IPR000634) Serine/threonine dehydratase, pyridoxal-phosphate-binding site	1	0.0164447	2	0.0284374	1	0.0165755	-1	0	GO:pyridoxal phosphate binding ; GO:0030170 | GO:cellular amino acid metabolic process ; GO:0006520
287.	(IPR017953) Carbohydrate kinase, predicted, conserved site	1	0.0164447	1	0.0142187	1	0.0165755	0	0	-
288.	(IPR019770) Eukaryotic translation initiation factor 4E (eIF-4E), conserved site	1	0.0164447	1	0.0142187	1	0.0165755	0	0	-
289.	(IPR020558) Dihydroxy-acid/6-phosphogluconate dehydratase, conserved site	1	0.0164447	2	0.0284374	1	0.0165755	-1	0	GO:catalytic activity ; GO:0003824
290.	(IPR032673) DNA photolyase class 2, conserved site	1	0.0164447	1	0.0142187			0	1	-
291.	(IPR033129) Phosphoenolpyruvate carboxylase, His active site	1	0.0164447	1	0.0142187	1	0.0165755	0	0	-
292.	(IPR020565) Imidazoleglycerol-phosphate dehydratase, conserved site	1	0.0164447	1	0.0142187	1	0.0165755	0	0	GO:imidazoleglycerol-phosphate dehydratase activity ; GO:0004424 | GO:histidine biosynthetic process ; GO:0000105
293.	(IPR018083) Sterol reductase, conserved site	1	0.0164447	2	0.0284374	1	0.0165755	-1	0	GO:oxidoreductase activity, acting on the CH-CH group of donors, NAD or NADP as acceptor ; GO:0016628 | GO:oxidation-reduction process ; GO:0055114
294.	(IPR018101) Translation elongation factor Ts, conserved site	1	0.0164447			1	0.0165755	1	0	GO:translation elongation factor activity ; GO:0003746 | GO:translational elongation ; GO:0006414
295.	(IPR008142) Alanine dehydrogenase/NAD(P) transhydrogenase, conserved site-1	1	0.0164447	1	0.0142187			0	1	-
296.	(IPR018523) Isocitrate lyase/phosphorylmutase, conserved site	1	0.0164447	1	0.0142187	1	0.0165755	0	0	GO:catalytic activity ; GO:0003824
297.	(IPR020628) Formate-tetrahydrofolate ligase, FTHFS, conserved site	1	0.0164447			1	0.0165755	1	0	GO:ATP binding ; GO:0005524
298.	(IPR015911) Phosphoglycerate kinase, conserved site	1	0.0164447	2	0.0284374			-1	1	GO:phosphoglycerate kinase activity ; GO:0004618 | GO:glycolytic process ; GO:0006096
299.	(IPR020940) Thymidylate synthase, active site	1	0.0164447			1	0.0165755	1	0	GO:thymidylate synthase activity ; GO:0004799 | GO:dTMP biosynthetic process ; GO:0006231
300.	(IPR022671) Ribosomal protein L2, conserved site	1	0.0164447	1	0.0142187	1	0.0165755	0	0	GO:structural constituent of ribosome ; GO:0003735 | GO:translation ; GO:0006412 | GO:ribosome ; GO:0005840
301.	(IPR018225) Transaldolase, active site	1	0.0164447	1	0.0142187	2	0.033151	0	-1	GO:carbohydrate metabolic process ; GO:0005975
302.	(IPR002355) Multicopper oxidase, copper-binding site	1	0.0164447	1	0.0142187	1	0.0165755	0	0	GO:copper ion binding ; GO:0005507
303.	(IPR028626) Ribosomal protein S28e conserved site	1	0.0164447	1	0.0142187	1	0.0165755	0	0	-
304.	(IPR020925) Ribosomal protein L15e, conserved site	1	0.0164447					1	1	GO:structural constituent of ribosome ; GO:0003735 | GO:translation ; GO:0006412 | GO:intracellular ; GO:0005622 | GO:ribosome ; GO:0005840
305.	(IPR030491) TATA-box binding protein, conserved site	1	0.0164447	1	0.0142187	1	0.0165755	0	0	-
306.	(IPR018232) Glycoside hydrolase, family 37, conserved site	1	0.0164447	1	0.0142187			0	1	GO:alpha,alpha-trehalase activity ; GO:0004555 | GO:trehalose metabolic process ; GO:0005991
307.	(IPR018280) Ribosomal protein S3, conserved site	1	0.0164447			1	0.0165755	1	0	-
308.	(IPR020082) S-adenosyl-L-homocysteine hydrolase, conserved site	1	0.0164447	1	0.0142187	1	0.0165755	0	0	GO:adenosylhomocysteinase activity ; GO:0004013
309.	(IPR018079) Ribosomal protein S4, conserved site	1	0.0164447	1	0.0142187	1	0.0165755	0	0	GO:rRNA binding ; GO:0019843 | GO:intracellular ; GO:0005622
310.	(IPR033130) Ribonuclease T2, His active site 2	1	0.0164447	2	0.0284374	1	0.0165755	-1	0	-
311.	(IPR018050) Phosphomannose isomerase, type I, conserved site	1	0.0164447	1	0.0142187	1	0.0165755	0	0	GO:mannose-6-phosphate isomerase activity ; GO:0004476
312.	(IPR003016) 2-oxo acid dehydrogenase, lipoyl-binding site	1	0.0164447	4	0.0568747	4	0.066302	-3	-3	-
313.	(IPR023865) Aliphatic acid kinase, short-chain, conserved site	1	0.0164447	1	0.0142187	1	0.0165755	0	0	GO:kinase activity ; GO:0016301 | GO:phosphotransferase activity, carboxyl group as acceptor ; GO:0016774 | GO:phosphorylation ; GO:0016310
314.	(IPR022407) Oxidoreductase, molybdopterin binding site	1	0.0164447	1	0.0142187	1	0.0165755	0	0	GO:molybdopterin cofactor binding ; GO:0043546 | GO:oxidation-reduction process ; GO:0055114
315.	(IPR020934) Ribosomal protein S19 conserved site	1	0.0164447	1	0.0142187	1	0.0165755	0	0	GO:RNA binding ; GO:0003723
316.	(IPR018214) Glutamyl-tRNA reductase, conserved site	1	0.0164447	1	0.0142187			0	1	GO:glutamyl-tRNA reductase activity ; GO:0008883 | GO:oxidation-reduction process ; GO:0055114
317.	(IPR018038) Ribosomal protein L30, conserved site	1	0.0164447	1	0.0142187	1	0.0165755	0	0	-
318.	(IPR029753) D-isomer specific 2-hydroxyacid dehydrogenase, NAD-binding domain conserved site	1	0.0164447	1	0.0142187	5	0.0828775	0	-4	-
319.	(IPR002226) Catalase haem-binding site	1	0.0164447			1	0.0165755	1	0	GO:heme binding ; GO:0020037
320.	(IPR018067) Protein phosphatase 2A regulatory subunit PR55, conserved site	1	0.0164447	1	0.0142187	1	0.0165755	0	0	-
321.	(IPR019758) Peptidase S26A, signal peptidase I, conserved site	1	0.0164447	2	0.0284374	1	0.0165755	-1	0	GO:serine-type peptidase activity ; GO:0008236 | GO:integral component of membrane ; GO:0016021
322.	(IPR018283) Ribosomal protein S8e, conserved site	1	0.0164447	1	0.0142187	1	0.0165755	0	0	GO:structural constituent of ribosome ; GO:0003735 | GO:translation ; GO:0006412 | GO:intracellular ; GO:0005622 | GO:ribosome ; GO:0005840
323.	(IPR018129) Phosphoenolpyruvate carboxylase, Lys active site	1	0.0164447	1	0.0142187	1	0.0165755	0	0	-
324.	(IPR018269) Ribosomal protein S13, conserved site	1	0.0164447	1	0.0142187			0	1	GO:RNA binding ; GO:0003723 | GO:structural constituent of ribosome ; GO:0003735 | GO:translation ; GO:0006412 | GO:ribosome ; GO:0005840
325.	(IPR018267) Ribosomal protein L37e, conserved site	1	0.0164447			1	0.0165755	1	0	GO:structural constituent of ribosome ; GO:0003735 | GO:translation ; GO:0006412 | GO:intracellular ; GO:0005622 | GO:ribosome ; GO:0005840
326.	(IPR001555) Phosphoribosylglycinamide formyltransferase, active site	1	0.0164447	1	0.0142187			0	1	-
327.	(IPR023632) ATP synthase, F1 complex, gamma subunit conserved site	1	0.0164447	2	0.0284374	1	0.0165755	-1	0	-
328.	(IPR018085) Uracil-DNA glycosylase, active site	1	0.0164447	1	0.0142187	1	0.0165755	0	0	GO:hydrolase activity, hydrolyzing N-glycosyl compounds ; GO:0016799 | GO:DNA repair ; GO:0006281
329.	(IPR020612) Methylthiotransferase, conserved site	1	0.0164447	3	0.0426561	1	0.0165755	-2	0	GO:4 iron, 4 sulfur cluster binding ; GO:0051539
330.	(IPR018261) Ribosomal protein L27, conserved site	1	0.0164447	1	0.0142187	1	0.0165755	0	0	GO:structural constituent of ribosome ; GO:0003735 | GO:translation ; GO:0006412 | GO:intracellular ; GO:0005622 | GO:ribosome ; GO:0005840
331.	(IPR014762) DNA mismatch repair, conserved site	1	0.0164447	2	0.0284374	2	0.033151	-1	-1	-
332.	(IPR018240) Clathrin adaptor, mu subunit, conserved site	1	0.0164447	1	0.0142187	2	0.033151	0	-1	GO:intracellular protein transport ; GO:0006886 | GO:vesicle-mediated transport ; GO:0016192 | GO:clathrin adaptor complex ; GO:0030131
333.	(IPR019979) Ribosomal protein S17, conserved site	1	0.0164447	1	0.0142187	2	0.033151	0	-1	GO:structural constituent of ribosome ; GO:0003735 | GO:translation ; GO:0006412 | GO:intracellular ; GO:0005622 | GO:ribosome ; GO:0005840
334.	(IPR019801) Glycoside hydrolase, family 35, conserved site	1	0.0164447	1	0.0142187	1	0.0165755	0	0	GO:hydrolase activity, hydrolyzing O-glycosyl compounds ; GO:0004553 | GO:carbohydrate metabolic process ; GO:0005975
335.	(IPR022631) S-adenosylmethionine synthetase, conserved site	1	0.0164447	1	0.0142187	1	0.0165755	0	0	GO:methionine adenosyltransferase activity ; GO:0004478 | GO:S-adenosylmethionine biosynthetic process ; GO:0006556
336.	(IPR006653) Tryptophan synthase, beta chain, conserved site	1	0.0164447	1	0.0142187	1	0.0165755	0	0	GO:tryptophan synthase activity ; GO:0004834 | GO:tryptophan metabolic process ; GO:0006568
337.	(IPR018109) Folylpolyglutamate synthetase, conserved site	1	0.0164447	1	0.0142187			0	1	GO:tetrahydrofolylpolyglutamate synthase activity ; GO:0004326 | GO:ATP binding ; GO:0005524 | GO:folic acid-containing compound biosynthetic process ; GO:0009396
338.	(IPR021196) PdxT/SNO family, conserved site	1	0.0164447	1	0.0142187	1	0.0165755	0	0	-
339.	(IPR018104) Translation initiation factor 1A (eIF-1A), conserved site	1	0.0164447	1	0.0142187	1	0.0165755	0	0	-
340.	(IPR006650) Adenosine/AMP deaminase active site	1	0.0164447	1	0.0142187	1	0.0165755	0	0	GO:deaminase activity ; GO:0019239 | GO:purine ribonucleoside monophosphate biosynthetic process ; GO:0009168
341.	(IPR018521) DNA topoisomerase I, active site	1	0.0164447	1	0.0142187	1	0.0165755	0	0	GO:DNA binding ; GO:0003677 | GO:DNA topoisomerase type I activity ; GO:0003917 | GO:DNA topological change ; GO:0006265
342.	(IPR001497) Methylated-DNA-[protein]-cysteine S-methyltransferase, active site	1	0.0164447	1	0.0142187	1	0.0165755	0	0	GO:methylated-DNA-[protein]-cysteine S-methyltransferase activity ; GO:0003908 | GO:DNA repair ; GO:0006281
343.	(IPR027310) Profilin conserved site	1	0.0164447	1	0.0142187			0	1	GO:actin binding ; GO:0003779
344.	(IPR018496) Pseudouridine synthase, RsuA/RluB/E/F, conserved site	1	0.0164447	1	0.0142187	1	0.0165755	0	0	GO:RNA binding ; GO:0003723 | GO:intramolecular transferase activity ; GO:0016866 | GO:pseudouridine synthesis ; GO:0001522 | GO:RNA modification ; GO:0009451
345.	(IPR018223) Argininosuccinate synthase, conserved site	1	0.0164447	1	0.0142187	1	0.0165755	0	0	GO:argininosuccinate synthase activity ; GO:0004055 | GO:ATP binding ; GO:0005524 | GO:arginine biosynthetic process ; GO:0006526
346.	(IPR032552) Acin1, RNSP1-SAP18 binding (RSB) motif	1	0.0164447	1	0.0142187	1	0.0165755	0	0	-
347.	(IPR020789) RNA polymerases, subunit N, zinc binding site	1	0.0164447	1	0.0142187	1	0.0165755	0	0	GO:DNA binding ; GO:0003677 | GO:DNA-directed 5'-3' RNA polymerase activity ; GO:0003899 | GO:zinc ion binding ; GO:0008270 | GO:transcription, DNA-templated ; GO:0006351
348.	(IPR030390) RNA methyltransferase TrmA, active site	1	0.0164447	1	0.0142187	1	0.0165755	0	0	-
349.	(IPR008918) Helix-hairpin-helix motif, class 2			3	0.0426561	2	0.033151	-3	-2	GO:DNA binding ; GO:0003677 | GO:catalytic activity ; GO:0003824
350.	(IPR024728) DNA polymerase type-Y, HhH motif			2	0.0284374			-2	0	-
351.	(IPR006311) Twin-arginine translocation pathway, signal sequence			2	0.0284374			-2	0	-
352.	(IPR008284) Molybdenum cofactor biosynthesis, conserved site			2	0.0284374	1	0.0165755	-2	-1	GO:Mo-molybdopterin cofactor biosynthetic process ; GO:0006777
353.	(IPR019844) Cold-shock conserved site			2	0.0284374	1	0.0165755	-2	-1	-
354.	(IPR018189) Phosphoglucose isomerase, conserved site			2	0.0284374	2	0.033151	-2	-2	GO:glucose-6-phosphate isomerase activity ; GO:0004347 | GO:gluconeogenesis ; GO:0006094 | GO:glycolytic process ; GO:0006096
355.	(IPR022408) Acyl-CoA-binding protein, ACBP, conserved site			2	0.0284374	1	0.0165755	-2	-1	-
356.	(IPR017703) YgfZ/GcvT conserved site			2	0.0284374	1	0.0165755	-2	-1	-
357.	(IPR019820) Sec-independent periplasmic protein translocase, conserved site			1	0.0142187			-1	0	-
358.	(IPR019756) Peptidase S26A, signal peptidase I, serine active site			1	0.0142187			-1	0	GO:serine-type peptidase activity ; GO:0008236 | GO:integral component of membrane ; GO:0016021
359.	(IPR000399) TPP-binding enzyme, conserved site			1	0.0142187			-1	0	GO:magnesium ion binding ; GO:0000287 | GO:thiamine pyrophosphate binding ; GO:0030976
360.	(IPR000138) Hydroxymethylglutaryl-CoA lyase, active site			1	0.0142187			-1	0	GO:hydroxymethylglutaryl-CoA lyase activity ; GO:0004419
361.	(IPR018266) Ribosomal protein L35Ae, conserved site			1	0.0142187			-1	0	GO:structural constituent of ribosome ; GO:0003735 | GO:translation ; GO:0006412 | GO:intracellular ; GO:0005622 | GO:ribosome ; GO:0005840
362.	(IPR019793) Peroxidases heam-ligand binding site			1	0.0142187	1	0.0165755	-1	-1	-
363.	(IPR020541) Chorismate synthase, conserved site			1	0.0142187	1	0.0165755	-1	-1	GO:chorismate synthase activity ; GO:0004107 | GO:aromatic amino acid family biosynthetic process ; GO:0009073
364.	(IPR030459) Glycosyl hydrolases family 31, conserved site			1	0.0142187			-1	0	-
365.	(IPR027303) Glutamine synthetase, glycine-rich site			1	0.0142187	1	0.0165755	-1	-1	-
366.	(IPR015910) Inosine/uridine-preferring nucleoside hydrolase, conserved site			1	0.0142187			-1	0	GO:hydrolase activity, hydrolyzing N-glycosyl compounds ; GO:0016799
367.	(IPR003956) Transcription factor, NFYB/HAP3, conserved site			1	0.0142187			-1	0	GO:sequence-specific DNA binding ; GO:0043565 | GO:regulation of transcription, DNA-templated ; GO:0006355 | GO:nucleus ; GO:0005634
368.	(IPR020633) Thymidine kinase, conserved site			1	0.0142187			-1	0	GO:thymidine kinase activity ; GO:0004797 | GO:ATP binding ; GO:0005524
369.	(IPR006216) Photosystem II cytochrome b559, conserved site			1	0.0142187			-1	0	GO:heme binding ; GO:0020037 | GO:photosynthetic electron transport chain ; GO:0009767 | GO:photosynthesis ; GO:0015979 | GO:photosynthesis, light reaction ; GO:0019684 | GO:photosystem II ; GO:0009523 | GO:photosystem II reaction center ; GO:0009539 | GO:integral component of membrane ; GO:0016021
370.	(IPR018277) Ribosomal protein S19e, conserved site			1	0.0142187			-1	0	GO:structural constituent of ribosome ; GO:0003735 | GO:translation ; GO:0006412 | GO:intracellular ; GO:0005622 | GO:ribosome ; GO:0005840
371.	(IPR018375) Coproporphyrinogen III oxidase, conserved site			1	0.0142187	1	0.0165755	-1	-1	GO:coproporphyrinogen oxidase activity ; GO:0004109 | GO:porphyrin-containing compound biosynthetic process ; GO:0006779 | GO:oxidation-reduction process ; GO:0055114
372.	(IPR018527) Rubredoxin, iron-binding site			1	0.0142187			-1	0	GO:metal ion binding ; GO:0046872
373.	(IPR019763) Dynein light chain, type 1/2, conserved site			1	0.0142187			-1	0	GO:microtubule-based process ; GO:0007017 | GO:microtubule associated complex ; GO:0005875
374.	(IPR023418) Transthyretin, thyroxine binding site			1	0.0142187			-1	0	-
375.	(IPR018349) Peptidase M24A, methionine aminopeptidase, subfamily 2, binding site			1	0.0142187			-1	0	-
376.	(IPR001589) Actinin-type actin-binding domain, conserved site			1	0.0142187			-1	0	-
377.	(IPR019797) Glutamate 5-kinase, conserved site			1	0.0142187			-1	0	GO:glutamate 5-kinase activity ; GO:0004349 | GO:proline biosynthetic process ; GO:0006561
378.	(IPR020781) ATPase, OSCP/delta subunit, conserved site			1	0.0142187			-1	0	GO:proton-transporting ATP synthase activity, rotational mechanism ; GO:0046933 | GO:ATP synthesis coupled proton transport ; GO:0015986 | GO:membrane ; GO:0016020
379.	(IPR008259) FMN-dependent alpha-hydroxy acid dehydrogenase, active site			1	0.0142187	1	0.0165755	-1	-1	GO:oxidoreductase activity ; GO:0016491 | GO:oxidation-reduction process ; GO:0055114
380.	(IPR022678) Myristoyl-CoA:protein N-myristoyltransferase, conserved site			1	0.0142187	1	0.0165755	-1	-1	GO:glycylpeptide N-tetradecanoyltransferase activity ; GO:0004379
381.	(IPR018234) GTP cyclohydrolase I, conserved site			1	0.0142187	1	0.0165755	-1	-1	GO:GTP cyclohydrolase I activity ; GO:0003934 | GO:tetrahydrofolate biosynthetic process ; GO:0046654 | GO:cytoplasm ; GO:0005737
382.	(IPR025662) Sigma-54 interaction domain, ATP-binding site 1			1	0.0142187	1	0.0165755	-1	-1	-
383.	(IPR023058) Peptidyl-prolyl cis-trans isomerase, PpiC-type, conserved site			1	0.0142187			-1	0	-
384.	(IPR027302) Glutamine synthetase, N-terminal conserved site			1	0.0142187	1	0.0165755	-1	-1	-
385.	(IPR020937) SecA conserved site			1	0.0142187			-1	0	GO:protein targeting ; GO:0006605 | GO:intracellular protein transport ; GO:0006886 | GO:membrane ; GO:0016020
386.	(IPR018053) Glycoside hydrolase, family 32, active site			1	0.0142187			-1	0	GO:hydrolase activity, hydrolyzing O-glycosyl compounds ; GO:0004553 | GO:carbohydrate metabolic process ; GO:0005975
387.	(IPR023011) ATP synthase, F0 complex, subunit A, active site			1	0.0142187			-1	0	-
388.	(IPR018087) Glycoside hydrolase, family 5, conserved site			1	0.0142187	1	0.0165755	-1	-1	GO:hydrolase activity, hydrolyzing O-glycosyl compounds ; GO:0004553 | GO:carbohydrate metabolic process ; GO:0005975
389.	(IPR018095) Thymidylate kinase, conserved site			1	0.0142187			-1	0	GO:thymidylate kinase activity ; GO:0004798 | GO:ATP binding ; GO:0005524 | GO:dTDP biosynthetic process ; GO:0006233
390.	(IPR018063) SAM-dependent methyltransferase RsmI, conserved site			1	0.0142187	1	0.0165755	-1	-1	GO:methyltransferase activity ; GO:0008168
391.	(IPR001307) Thiosulphate sulfurtransferase, conserved site			1	0.0142187			-1	0	GO:thiosulfate sulfurtransferase activity ; GO:0004792
392.	(IPR000633) Vinculin, conserved site			1	0.0142187			-1	0	GO:structural molecule activity ; GO:0005198 | GO:cell adhesion ; GO:0007155 | GO:actin cytoskeleton ; GO:0015629
393.	(IPR018394) Cryptochrome/DNA photolyase class 1, conserved site, C-terminal			1	0.0142187			-1	0	-
394.	(IPR008193) DNA-directed RNA polymerase Rpb11, 13-16kDa subunit, conserved site			1	0.0142187	1	0.0165755	-1	-1	GO:DNA binding ; GO:0003677 | GO:DNA-directed 5'-3' RNA polymerase activity ; GO:0003899 | GO:transcription, DNA-templated ; GO:0006351
395.	(IPR030659) SecY conserved site			1	0.0142187			-1	0	-
396.	(IPR017957) P-type trefoil, conserved site			1	0.0142187			-1	0	-
397.	(IPR030373) Polyamine biosynthesis domain, conserved site			1	0.0142187	1	0.0165755	-1	-1	-
398.	(IPR020708) DNA-directed RNA polymerase, 14-18kDa subunit, conserved site			1	0.0142187	1	0.0165755	-1	-1	GO:DNA binding ; GO:0003677 | GO:DNA-directed 5'-3' RNA polymerase activity ; GO:0003899 | GO:transcription, DNA-templated ; GO:0006351
399.	(IPR020809) Enolase, conserved site			1	0.0142187	1	0.0165755	-1	-1	-
400.	(IPR023409) 14-3-3 protein, conserved site			1	0.0142187	1	0.0165755	-1	-1	-
401.	(IPR020053) Ribosome-binding factor A, conserved site			1	0.0142187			-1	0	GO:rRNA processing ; GO:0006364
402.	(IPR018268) Ribosomal protein S10, conserved site			1	0.0142187			-1	0	GO:RNA binding ; GO:0003723 | GO:structural constituent of ribosome ; GO:0003735 | GO:translation ; GO:0006412 | GO:intracellular ; GO:0005622 | GO:ribosome ; GO:0005840
403.	(IPR001692) Histidinol dehydrogenase, conserved site			1	0.0142187			-1	0	GO:histidinol dehydrogenase activity ; GO:0004399 | GO:histidine biosynthetic process ; GO:0000105 | GO:oxidation-reduction process ; GO:0055114
404.	(IPR018117) DNA methylase, C-5 cytosine-specific, active site			1	0.0142187			-1	0	-
405.	(IPR020549) Endoribonuclease YbeY, conserved site			1	0.0142187			-1	0	-
406.	(IPR017925) Dihydrofolate reductase conserved site			1	0.0142187			-1	0	GO:dihydrofolate reductase activity ; GO:0004146 | GO:oxidation-reduction process ; GO:0055114
407.	(IPR001579) Glycoside hydrolase, chitinase active site					6	0.099453	0	-6	GO:hydrolase activity, hydrolyzing O-glycosyl compounds ; GO:0004553 | GO:carbohydrate metabolic process ; GO:0005975
408.	(IPR018221) Glycoside hydrolase family 9, His active site					2	0.033151	0	-2	-
409.	(IPR023779) Chromo domain, conserved site					2	0.033151	0	-2	-
410.	(IPR018271) Ribosomal protein S14, conserved site					1	0.0165755	0	-1	GO:structural constituent of ribosome ; GO:0003735 | GO:translation ; GO:0006412 | GO:ribosome ; GO:0005840
411.	(IPR018255) Ribosomal protein L10e, conserved site					1	0.0165755	0	-1	GO:structural constituent of ribosome ; GO:0003735 | GO:translation ; GO:0006412 | GO:intracellular ; GO:0005622 | GO:ribosome ; GO:0005840
412.	(IPR020935) Phosphodiesterase YfcE, conserved site					1	0.0165755	0	-1	-
413.	(IPR018166) S-adenosylmethionine decarboxylase, conserved site					1	0.0165755	0	-1	GO:adenosylmethionine decarboxylase activity ; GO:0004014
414.	(IPR023000) Shikimate kinase, conserved site					1	0.0165755	0	-1	-
* P. wickerhamii (P) genes were subtracted from A. protothecoides (A) or Helicospordium sp. (H). The difference was noted.

## Sheet: Mat. 6
Supplementary Material 6. An InterProScan (IPR) repeats analysis of P. wickerhamii, A. protothecoides and Helicosporidium sp.
No.	IPR domain	P. wickerhamii		A. protothecoides		Helicosporidium sp.		Difference:*		GeneOntology-term
		Number of genes:	% of genes in genome:	Number of genes:	% of genes in genome:	Number of genes:	% of genes in genome:	P-A	P-H
1.	(IPR001680) WD40 repeat	94	1.54	117	1.66	81	1.34	-23	13
2.	(IPR020472) G-protein beta WD-40 repeat	33	0.542674	39	0.554529	27	0.447539	-6	6	GO:protein binding ; GO:0005515
3.	(IPR018108) Mitochondrial substrate/solute carrier	30	0.49334	28	0.398123	27	0.447539	2	3	-
4.	(IPR019734) Tetratricopeptide repeat	24	0.394672	47	0.668278	21	0.348086	-23	3	-
5.	(IPR002110) Ankyrin repeat	22	0.361783	27	0.383904	13	0.215482	-5	9	GO:protein binding ; GO:0005515
6.	(IPR001611) Leucine-rich repeat	17	0.279559	27	0.383904	16	0.265208	-10	1	GO:protein binding ; GO:0005515
7.	(IPR000408) Regulator of chromosome condensation, RCC1	9	0.148002	11	0.156406	43	0.712747	-2	-34	GO:protein binding ; GO:0005515
8.	(IPR002885) Pentatricopeptide repeat	8	0.131557	13	0.184843	7	0.116029	-5	1	-
9.	(IPR001451) Hexapeptide repeat	7	0.115113	8	0.113749	7	0.116029	-1	0	-
10.	(IPR013105) Tetratricopeptide repeat 2	5	0.0822233			2	0.033151	5	3	-
11.	(IPR000225) Armadillo	5	0.0822233	8	0.113749	4	0.066302	-3	1	-
12.	(IPR001440) Tetratricopeptide repeat 1	4	0.0657787	5	0.0710934	1	0.0165755	-1	3	GO:protein binding ; GO:0005515
13.	(IPR006603) PQ-loop repeat	4	0.0657787	5	0.0710934	4	0.066302	-1	0	GO:protein binding ; GO:0005515
14.	(IPR003409) MORN motif	3	0.049334	4	0.0568747	3	0.0497265	-1	0	-
15.	(IPR021133) HEAT, type 2	3	0.049334	4	0.0568747	4	0.066302	-1	-1	-
16.	(IPR001313) Pumilio RNA-binding repeat	3	0.049334	2	0.0284374	3	0.0497265	1	0	-
17.	(IPR017868) Filamin/ABP280 repeat-like	2	0.0328893	2	0.0284374	2	0.033151	0	0	GO:RNA binding ; GO:0003723
18.	(IPR000547) Clathrin, heavy chain/VPS, 7-fold repeat	2	0.0328893	5	0.0710934	1	0.0165755	-3	1	-
19.	(IPR002989) Mycobacterial pentapeptide repeat	2	0.0328893	5	0.0710934	5	0.0828775	-3	-3	GO:intracellular protein transport ; GO:0006886 | GO:vesicle-mediated transport ; GO:0016192
20.	(IPR001330) PFTB repeat	2	0.0328893	2	0.0284374	3	0.0497265	0	-1	-
21.	(IPR002088) Protein prenyltransferase, alpha subunit	2	0.0328893	2	0.0284374	1	0.0165755	0	1	GO:catalytic activity ; GO:0003824
22.	(IPR002172) Low-density lipoprotein (LDL) receptor class A repeat	1	0.0164447	1	0.0142187	1	0.0165755	0	0	GO:protein prenyltransferase activity ; GO:0008318 | GO:protein prenylation ; GO:0018342
23.	(IPR022365) Clathrin, heavy chain, propeller repeat	1	0.0164447	1	0.0142187	1	0.0165755	0	0	-
24.	(IPR032413) Atypical Arm repeat	1	0.0164447	1	0.0142187	1	0.0165755	0	0	-
25.	(IPR002015) Proteasome/cyclosome repeat	1	0.0164447	2	0.0284374			-1	1	-
26.	(IPR011498) Kelch repeat type 2	1	0.0164447			1	0.0165755	1	0	-
27.	(IPR000884) Thrombospondin type-1 (TSP1) repeat	1	0.0164447	1	0.0142187			0	1	GO:protein binding ; GO:0005515
28.	(IPR003107) HAT (Half-A-TPR) repeat	1	0.0164447	9	0.127968	4	0.066302	-8	-3	-
29.	(IPR025527) HUWE1/Rev1, ubiquitin binding region	1	0.0164447					1	1	-
30.	(IPR002372) Pyrrolo-quinoline quinone repeat	1	0.0164447	1	0.0142187			0	1	-
31.	(IPR006691) DNA gyrase/topoisomerase IV, subunit A, C-terminal repeat	1	0.0164447	1	0.0142187	1	0.0165755	0	0	-
32.	(IPR040485) Exportin-1, repeat 3	1	0.0164447					1	1	GO:DNA binding ; GO:0003677 | GO:DNA topoisomerase activity ; GO:0003916 | GO:ATP binding ; GO:0005524 | GO:DNA topological change ; GO:0006265 | GO:chromosome ; GO:0005694
33.	(IPR004155) PBS lyase HEAT-like repeat	1	0.0164447	1	0.0142187	1	0.0165755	0	0	-
34.	(IPR041123) Chromosome region maintenance repeat	1	0.0164447					1	1	-
35.	(IPR003822) Paired amphipathic helix	1	0.0164447	1	0.0142187	1	0.0165755	0	0	-
36.	(IPR028058) Fis1, N-terminal tetratricopeptide repeat	1	0.0164447					1	1	GO:regulation of transcription, DNA-templated ; GO:0006355
37.	(IPR041235) Exportin-1, repeat 2	1	0.0164447					1	1	-
38.	(IPR025875) Leucine rich repeat 4	1	0.0164447	3	0.0426561	1	0.0165755	-2	0	-
39.	(IPR006597) Sel1-like repeat	1	0.0164447	2	0.0284374	2	0.033151	-1	-1	-
40.	(IPR000357) HEAT repeat	1	0.0164447	2	0.0284374			-1	1	-
41.	(IPR003591) Leucine-rich repeat, typical subtype			12	0.170624	4	0.066302	-12	-4	GO:protein binding ; GO:0005515
42.	(IPR006553) Leucine-rich repeat, cysteine-containing subtype			6	0.0853121	3	0.0497265	-6	-3	-
43.	(IPR001610) PAC motif			3	0.0426561			-3	0	-
44.	(IPR001298) Filamin/ABP280 repeat			2	0.0284374	2	0.033151	-2	-2	-
45.	(IPR001646) Pentapeptide repeat			2	0.0284374			-2	0	GO:protein binding ; GO:0005515
46.	(IPR011659) WD40-like Beta Propeller			2	0.0284374	1	0.0165755	-2	-1	-
47.	(IPR006652) Kelch repeat type 1			2	0.0284374			-2	0	-
48.	(IPR006607) Protein of unknown function DM15			1	0.0142187	1	0.0165755	-1	-1	GO:protein binding ; GO:0005515
49.	(IPR031545) Putative TPR-like repeat			1	0.0142187			-1	0	-
50.	(IPR018391) Pyrrolo-quinoline quinone beta-propeller repeat			1	0.0142187			-1	0	-
51.	(IPR001258) NHL repeat			1	0.0142187	1	0.0165755	-1	-1	-
52.	(IPR028061) Fis1, C-terminal tetratricopeptide repeat			1	0.0142187			-1	0	GO:protein binding ; GO:0005515
53.	(IPR013017) NHL repeat, subgroup			1	0.0142187	1	0.0165755	-1	-1	-
54.	(IPR006212) Furin-like repeat					1	0.0165755	0	-1	-
* P. wickerhamii (P) genes were subtracted from A. protothecoides (A) or Helicospordium sp. (H). The difference was noted.

## Sheet: Mat. 7
Supplementary Material 7. An InterProScan (IPR) family analysis of P. wickerhamii, A. protothecoides and Helicosporidium sp.
No.	IPR domain	P. wickerhamii		A. protothecoides		Helicosporidium sp.		Difference:*		GeneOntology-term
		Number of genes:	% of genes in genome:	Number of genes:	% of genes in genome:	Number of genes:	% of genes in genome:	P-A	P-H
1.	(IPR027417) P-loop containing nucleoside triphosphate hydrolase	358	5.88719	397	5.64482	332	5.50307	-39	26	-
2.	(IPR011009) Protein kinase-like domain superfamily	143	2.35159	159	2.26077	107	1.77358	-16	36	-
3.	(IPR015943) WD40/YVTN repeat-like-containing domain superfamily	129	2.12136	137	1.94796	97	1.60782	-8	32	GO:protein binding ; GO:0005515
4.	(IPR036322) WD40-repeat-containing domain superfamily	109	1.79247	115	1.63515	74	1.22659	-6	35	GO:protein binding ; GO:0005515
5.	(IPR036291) NAD(P)-binding domain superfamily	107	1.75958	129	1.83421	84	1.39234	-22	23	-
6.	(IPR016024) Armadillo-type fold	107	1.75958	117	1.66359	74	1.22659	-10	33	-
7.	(IPR029058) Alpha/Beta hydrolase fold	88	1.44713	100	1.42187	72	1.19344	-12	16	-
8.	(IPR011990) Tetratricopeptide-like helical domain superfamily	87	1.43069	117	1.66359	61	1.01111	-30	26	GO:protein binding ; GO:0005515
9.	(IPR029063) S-adenosyl-L-methionine-dependent methyltransferase	84	1.38135	101	1.43609	66	1.09398	-17	18	-
10.	(IPR035979) RNA-binding domain superfamily	80	1.31557	82	1.16593	61	1.01111	-2	19	GO:nucleic acid binding ; GO:0003676
11.	(IPR012677) Nucleotide-binding alpha-beta plait domain superfamily	80	1.31557	82	1.16593	62	1.02768	-2	18	-
12.	(IPR013083) Zinc finger, RING/FYVE/PHD-type	77	1.26624	74	1.05218	40	0.66302	3	37	-
13.	(IPR011989) Armadillo-like helical	67	1.10179	72	1.02375	52	0.861926	-5	15	-
14.	(IPR036249) Thioredoxin-like superfamily	58	0.95379	67	0.952652	42	0.696171	-9	16	-
15.	(IPR012340) Nucleic acid-binding, OB-fold	58	0.95379	63	0.895777	53	0.878502	-5	5	-
16.	(IPR036412) HAD-like superfamily	54	0.888012	57	0.810465	46	0.762473	-3	8	-
17.	(IPR014729) Rossmann-like alpha/beta/alpha sandwich fold	49	0.805789	51	0.725153	45	0.745898	-2	4	-
18.	(IPR023214) HAD superfamily	47	0.772899	50	0.710934	37	0.613294	-3	10	-
19.	(IPR036869) Chaperone J-domain superfamily	46	0.756455	47	0.668278	32	0.530416	-1	14	-
20.	(IPR013785) Aldolase-type TIM barrel	43	0.707121	45	0.639841	48	0.795624	-2	-5	GO:catalytic activity ; GO:0003824
21.	(IPR015424) Pyridoxal phosphate-dependent transferase	42	0.690676	45	0.639841	45	0.745898	-3	-3	-
22.	(IPR036259) MFS transporter superfamily	41	0.674231	49	0.696715	36	0.596718	-8	5	-
23.	(IPR032675) Leucine-rich repeat domain superfamily	41	0.674231	50	0.710934	30	0.497265	-9	11	-
24.	(IPR036188) FAD/NAD(P)-binding domain superfamily	41	0.674231	51	0.725153	32	0.530416	-10	9	-
25.	(IPR038765) Papain-like cysteine peptidase superfamily	40	0.657787	36	0.511873	36	0.596718	4	4	-
26.	(IPR036388) Winged helix-like DNA-binding domain superfamily	40	0.657787	47	0.668278	26	0.430963	-7	14	-
27.	(IPR015421) Pyridoxal phosphate-dependent transferase, major domain	40	0.657787	44	0.625622	42	0.696171	-4	-2	GO:catalytic activity ; GO:0003824
28.	(IPR029044) Nucleotide-diphospho-sugar transferases	38	0.624897	38	0.54031	30	0.497265	0	8	-
29.	(IPR036390) Winged helix DNA-binding domain superfamily	37	0.608453	41	0.582966	24	0.397812	-4	13	-
30.	(IPR015422) Pyridoxal phosphate-dependent transferase domain 1	34	0.559119	38	0.54031	34	0.563567	-4	0	GO:catalytic activity ; GO:0003824
31.	(IPR009072) Histone-fold	33	0.542674	38	0.54031	25	0.414388	-5	8	GO:protein heterodimerization activity ; GO:0046982
32.	(IPR029071) Ubiquitin-like domain superfamily	32	0.526229	30	0.426561	24	0.397812	2	8	-
33.	(IPR020568) Ribosomal protein S5 domain 2-type fold	31	0.509785	38	0.54031	30	0.497265	-7	1	-
34.	(IPR023395) Mitochondrial carrier domain superfamily	30	0.49334	28	0.398123	27	0.447539	2	3	-
35.	(IPR009057) Homeobox-like domain superfamily	28	0.460451	31	0.440779	14	0.232057	-3	14	GO:DNA binding ; GO:0003677
36.	(IPR017853) Glycoside hydrolase superfamily	27	0.444006	32	0.454998	39	0.646445	-5	-12	-
37.	(IPR029055) Nucleophile aminohydrolases, N-terminal	26	0.427561	27	0.383904	32	0.530416	-1	-6	-
38.	(IPR016181) Acyl-CoA N-acyltransferase	26	0.427561	32	0.454998	20	0.33151	-6	6	-
39.	(IPR029052) Metallo-dependent phosphatase-like	25	0.411117	30	0.426561	19	0.314935	-5	6	-
40.	(IPR036770) Ankyrin repeat-containing domain superfamily	24	0.394672	29	0.412342	14	0.232057	-5	10	-
41.	(IPR011047) Quinoprotein alcohol dehydrogenase-like superfamily	24	0.394672	23	0.32703	13	0.215482	1	11	-
42.	(IPR011992) EF-hand domain pair	24	0.394672	26	0.369686	19	0.314935	-2	5	-
43.	(IPR016135) Ubiquitin-conjugating enzyme/RWD-like	24	0.394672	25	0.355467	17	0.281784	-1	7	-
44.	(IPR009000) Translation protein, beta-barrel domain superfamily	23	0.378227	26	0.369686	20	0.33151	-3	3	-
45.	(IPR012337) Ribonuclease H-like superfamily	23	0.378227	21	0.298592	18	0.298359	2	5	-
46.	(IPR010920) LSM domain superfamily	21	0.345338	21	0.298592	11	0.182331	0	10	-
47.	(IPR013783) Immunoglobulin-like fold	20	0.328893	26	0.369686	12	0.198906	-6	8	-
48.	(IPR036397) Ribonuclease H superfamily	20	0.328893	19	0.270155	14	0.232057	1	6	GO:nucleic acid binding ; GO:0003676
49.	(IPR029045) ClpP/crotonase-like domain superfamily	20	0.328893	25	0.355467	18	0.298359	-5	2	-
50.	(IPR011993) PH-like domain superfamily	20	0.328893	18	0.255936	10	0.165755	2	10	-
51.	(IPR011032) GroES-like superfamily	20	0.328893	19	0.270155	9	0.14918	1	11	-
52.	(IPR014721) Ribosomal protein S5 domain 2-type fold, subgroup	20	0.328893	23	0.32703	20	0.33151	-3	0	-
53.	(IPR029021) Protein-tyrosine phosphatase-like	18	0.296004	20	0.284374	13	0.215482	-2	5	-
54.	(IPR036961) Kinesin motor domain superfamily	18	0.296004	17	0.241718	14	0.232057	1	4	-
55.	(IPR036457) PPM-type phosphatase domain superfamily	18	0.296004	23	0.32703	13	0.215482	-5	5	-
56.	(IPR002347) Short-chain dehydrogenase/reductase SDR	18	0.296004	26	0.369686	19	0.314935	-8	-1	-
57.	(IPR015797) NUDIX hydrolase-like domain superfamily	17	0.279559	21	0.298592	13	0.215482	-4	4	GO:hydrolase activity ; GO:0016787
58.	(IPR029000) Cyclophilin-like domain superfamily	17	0.279559	19	0.270155	13	0.215482	-2	4	-
59.	(IPR011701) Major facilitator superfamily	17	0.279559	24	0.341248	14	0.232057	-7	3	GO:transmembrane transport ; GO:0055085 | GO:integral component of membrane ; GO:0016021
60.	(IPR014756) Immunoglobulin E-set	17	0.279559	19	0.270155	15	0.248633	-2	2	-
61.	(IPR009060) UBA-like superfamily	16	0.263115	17	0.241718	9	0.14918	-1	7	GO:protein binding ; GO:0005515
62.	(IPR011012) Longin-like domain superfamily	16	0.263115	18	0.255936	10	0.165755	-2	6	-
63.	(IPR036047) F-box-like domain superfamily	16	0.263115	14	0.199062	5	0.0828775	2	11	GO:protein binding ; GO:0005515
64.	(IPR011011) Zinc finger, FYVE/PHD-type	16	0.263115	15	0.21328	8	0.132604	1	8	-
65.	(IPR038718) SNF2-like, N-terminal domain superfamily	16	0.263115	19	0.270155	13	0.215482	-3	3	-
66.	(IPR036915) Cyclin-like superfamily	15	0.24667	14	0.199062	10	0.165755	1	5	-
67.	(IPR036612) K Homology domain, type 1 superfamily	15	0.24667	16	0.227499	10	0.165755	-1	5	GO:RNA binding ; GO:0003723
68.	(IPR016039) Thiolase-like	15	0.24667	18	0.255936	12	0.198906	-3	3	GO:catalytic activity ; GO:0003824
69.	(IPR029062) Class I glutamine amidotransferase-like	15	0.24667	15	0.21328	12	0.198906	0	3	-
70.	(IPR001353) Proteasome, subunit alpha/beta	15	0.24667	15	0.21328	16	0.265208	0	-1	GO:threonine-type endopeptidase activity ; GO:0004298 | GO:proteolysis involved in cellular protein catabolic process ; GO:0051603 | GO:proteasome core complex ; GO:0005839
71.	(IPR002067) Mitochondrial carrier protein	15	0.24667	15	0.21328	12	0.198906	0	3	GO:transmembrane transporter activity ; GO:0022857 | GO:transmembrane transport ; GO:0055085
72.	(IPR027640) Kinesin-like protein	14	0.230225	12	0.170624	12	0.198906	2	2	GO:microtubule motor activity ; GO:0003777 | GO:microtubule-based movement ; GO:0007018
73.	(IPR014710) RmlC-like jelly roll fold	14	0.230225	14	0.199062	11	0.182331	0	3	-
74.	(IPR008979) Galactose-binding-like domain superfamily	14	0.230225	14	0.199062	11	0.182331	0	3	-
75.	(IPR008991) Translation protein SH3-like domain superfamily	14	0.230225	13	0.184843	14	0.232057	1	0	-
76.	(IPR016177) DNA-binding domain superfamily	14	0.230225	14	0.199062	9	0.14918	0	5	GO:DNA binding ; GO:0003677
77.	(IPR036866) Ribonuclease Z/Hydroxyacylglutathione hydrolase-like	13	0.213781	17	0.241718	9	0.14918	-4	4	-
78.	(IPR036955) AP2/ERF domain superfamily	13	0.213781	14	0.199062	9	0.14918	-1	4	GO:DNA-binding transcription factor activity ; GO:0003700 | GO:regulation of transcription, DNA-templated ; GO:0006355
79.	(IPR015947) PUA-like superfamily	13	0.213781	14	0.199062	9	0.14918	-1	4	-
80.	(IPR029061) Thiamin diphosphate-binding fold	13	0.213781	15	0.21328	13	0.215482	-2	0	-
81.	(IPR014722) Ribosomal protein L2, domain 2	13	0.213781	12	0.170624	12	0.198906	1	1	-
82.	(IPR008927) 6-phosphogluconate dehydrogenase-like, C-terminal domain superfamily	13	0.213781	14	0.199062	9	0.14918	-1	4	GO:oxidation-reduction process ; GO:0055114
83.	(IPR002423) Chaperonin Cpn60/TCP-1 family	12	0.197336	12	0.170624	19	0.314935	0	-7	GO:ATP binding ; GO:0005524
84.	(IPR009003) Peptidase S1, PA clan	12	0.197336	13	0.184843	4	0.066302	-1	8	-
85.	(IPR036420) BRCT domain superfamily	12	0.197336	12	0.170624	6	0.099453	0	6	-
86.	(IPR013320) Concanavalin A-like lectin/glucanase domain superfamily	12	0.197336	10	0.142187	9	0.14918	2	3	-
87.	(IPR036236) Zinc finger C2H2 superfamily	12	0.197336	7	0.0995308	5	0.0828775	5	7	-
88.	(IPR009080) Aminoacyl-tRNA synthetase, class Ia, anticodon-binding	12	0.197336	10	0.142187	8	0.132604	2	4	GO:nucleotide binding ; GO:0000166 | GO:aminoacyl-tRNA ligase activity ; GO:0004812 | GO:ATP binding ; GO:0005524 | GO:tRNA aminoacylation for protein translation ; GO:0006418
89.	(IPR027409) GroEL-like apical domain superfamily	12	0.197336	11	0.156406	13	0.215482	1	-1	-
90.	(IPR015655) Protein phosphatase 2C family	12	0.197336	18	0.255936	9	0.14918	-6	3	GO:protein serine/threonine phosphatase activity ; GO:0004722 | GO:protein dephosphorylation ; GO:0006470
91.	(IPR020103) Pseudouridine synthase, catalytic domain superfamily	12	0.197336	12	0.170624	11	0.182331	0	1	GO:RNA binding ; GO:0003723 | GO:pseudouridine synthase activity ; GO:0009982 | GO:pseudouridine synthesis ; GO:0001522 | GO:RNA modification ; GO:0009451
92.	(IPR027410) TCP-1-like chaperonin intermediate domain superfamily	11	0.180891	11	0.156406	12	0.198906	0	-1	-
93.	(IPR036691) Endonuclease/exonuclease/phosphatase superfamily	11	0.180891	11	0.156406	8	0.132604	0	3	-
94.	(IPR008250) P-type ATPase, A domain superfamily	11	0.180891	13	0.184843	5	0.0828775	-2	6	-
95.	(IPR042099) AMP-dependent synthetase-like superfamily	11	0.180891					11	11	-
96.	(IPR036052) Tryptophan synthase beta subunit-like PLP-dependent enzyme	11	0.180891	12	0.170624	9	0.14918	-1	2	-
97.	(IPR036855) Zinc finger, CCCH-type superfamily	11	0.180891	13	0.184843	9	0.14918	-2	2	GO:metal ion binding ; GO:0046872
98.	(IPR029056) Ribokinase-like	11	0.180891	13	0.184843	9	0.14918	-2	2	-
99.	(IPR039261) Ferredoxin-NADP reductase (FNR), nucleotide-binding domain	11	0.180891	16	0.227499	9	0.14918	-5	2	-
100.	(IPR008978) HSP20-like chaperone	11	0.180891	11	0.156406	10	0.165755	0	1	-
101.	(IPR005069) Nucleotide-diphospho-sugar transferase	11	0.180891	13	0.184843	7	0.116029	-2	4	-
102.	(IPR027413) GroEL-like equatorial domain superfamily	11	0.180891	12	0.170624	17	0.281784	-1	-6	-
103.	(IPR016161) Aldehyde/histidinol dehydrogenase	10	0.164447	12	0.170624	11	0.182331	-2	-1	GO:oxidoreductase activity ; GO:0016491 | GO:oxidation-reduction process ; GO:0055114
104.	(IPR036282) Glutathione S-transferase, C-terminal domain superfamily	10	0.164447	12	0.170624	9	0.14918	-2	1	-
105.	(IPR013780) Glycosyl hydrolase, all-beta	10	0.164447	11	0.156406	8	0.132604	-1	2	-
106.	(IPR036378) FAS1 domain superfamily	10	0.164447	11	0.156406	8	0.132604	-1	2	-
107.	(IPR011053) Single hybrid motif	10	0.164447	11	0.156406	11	0.182331	-1	-1	-
108.	(IPR001757) P-type ATPase	10	0.164447	12	0.170624	7	0.116029	-2	3	GO:integral component of membrane ; GO:0016021
109.	(IPR017938) Riboflavin synthase-like beta-barrel	10	0.164447	11	0.156406	9	0.14918	-1	1	-
110.	(IPR029060) PIN-like domain superfamily	10	0.164447	8	0.113749	5	0.0828775	2	5	-
111.	(IPR023299) P-type ATPase, cytoplasmic domain N	10	0.164447	11	0.156406	5	0.0828775	-1	5	GO:nucleotide binding ; GO:0000166
112.	(IPR011004) Trimeric LpxA-like superfamily	10	0.164447	10	0.142187	10	0.165755	0	0	-
113.	(IPR009100) Acyl-CoA dehydrogenase/oxidase, N-terminal and middle domain superfamily	10	0.164447	9	0.127968	6	0.099453	1	4	GO:oxidoreductase activity, acting on the CH-CH group of donors ; GO:0016627 | GO:oxidation-reduction process ; GO:0055114
114.	(IPR035892) C2 domain superfamily	10	0.164447	11	0.156406	11	0.182331	-1	-1	-
115.	(IPR036020) WW domain superfamily	10	0.164447	8	0.113749	3	0.0497265	2	7	GO:protein binding ; GO:0005515
116.	(IPR036852) Peptidase S8/S53 domain superfamily	10	0.164447	11	0.156406	10	0.165755	-1	0	GO:serine-type endopeptidase activity ; GO:0004252 | GO:proteolysis ; GO:0006508
117.	(IPR029035) DHS-like NAD/FAD-binding domain superfamily	10	0.164447	9	0.127968	5	0.0828775	1	5	-
118.	(IPR012341) Six-hairpin glycosidase-like superfamily	10	0.164447	11	0.156406	7	0.116029	-1	3	GO:catalytic activity ; GO:0003824
119.	(IPR008984) SMAD/FHA domain superfamily	10	0.164447	13	0.184843	3	0.0497265	-3	7	GO:protein binding ; GO:0005515
120.	(IPR036361) SAP domain superfamily	10	0.164447	12	0.170624	7	0.116029	-2	3	-
121.	(IPR036890) Histidine kinase/HSP90-like ATPase superfamily	10	0.164447	13	0.184843	12	0.198906	-3	-2	-
122.	(IPR005828) Major facilitator, sugar transporter-like	10	0.164447	11	0.156406	6	0.099453	-1	4	GO:transmembrane transporter activity ; GO:0022857 | GO:transmembrane transport ; GO:0055085 | GO:integral component of membrane ; GO:0016021
123.	(IPR035985) Ubiquitin-activating enzyme	9	0.148002	9	0.127968	11	0.182331	0	-2	GO:ubiquitin-like modifier activating enzyme activity ; GO:0008641
124.	(IPR023562) Clp protease proteolytic subunit /Translocation-enhancing protein TepA	9	0.148002	8	0.113749	5	0.0828775	1	4	-
125.	(IPR036465) von Willebrand factor A-like domain superfamily	9	0.148002	13	0.184843	9	0.14918	-4	0	-
126.	(IPR011060) Ribulose-phosphate binding barrel	9	0.148002	8	0.113749	10	0.165755	1	-1	GO:catalytic activity ; GO:0003824
127.	(IPR017998) Chaperone tailless complex polypeptide 1 (TCP-1)	9	0.148002	7	0.0995308	9	0.14918	2	0	-
128.	(IPR016021) MIF4G-like domain superfamily	9	0.148002	9	0.127968	8	0.132604	0	1	-
129.	(IPR032466) Metal-dependent hydrolase	9	0.148002	9	0.127968	9	0.14918	0	0	-
130.	(IPR036640) ABC transporter type 1, transmembrane domain superfamily	9	0.148002	15	0.21328	7	0.116029	-6	2	GO:ATP binding ; GO:0005524 | GO:integral component of membrane ; GO:0016021
131.	(IPR012675) Beta-grasp domain superfamily	9	0.148002	15	0.21328	9	0.14918	-6	0	-
132.	(IPR036812) NADP-dependent oxidoreductase domain superfamily	9	0.148002	12	0.170624	8	0.132604	-3	1	-
133.	(IPR015500) Peptidase S8, subtilisin-related	9	0.148002	7	0.0995308	8	0.132604	2	1	-
134.	(IPR036250) Acyl-CoA dehydrogenase-like, C-terminal	9	0.148002	9	0.127968	5	0.0828775	0	4	GO:oxidoreductase activity, acting on the CH-CH group of donors ; GO:0016627 | GO:oxidation-reduction process ; GO:0055114
135.	(IPR029033) Histidine phosphatase superfamily	9	0.148002	8	0.113749	5	0.0828775	1	4	-
136.	(IPR023298) P-type ATPase, transmembrane domain superfamily	9	0.148002	11	0.156406	11	0.182331	-2	-2	-
137.	(IPR002659) Glycosyl transferase, family 31	9	0.148002	8	0.113749	7	0.116029	1	2	GO:galactosyltransferase activity ; GO:0008378 | GO:protein glycosylation ; GO:0006486 | GO:membrane ; GO:0016020
138.	(IPR036940) Phosphatidylinositol 3-/4-kinase, catalytic domain superfamily	9	0.148002	8	0.113749	6	0.099453	1	3	GO:kinase activity ; GO:0016301
139.	(IPR001806) Small GTPase	9	0.148002					9	9	GO:GTPase activity ; GO:0003924 | GO:GTP binding ; GO:0005525
140.	(IPR004263) Exostosin-like	9	0.148002	7	0.0995308	3	0.0497265	2	6	GO:transferase activity, transferring glycosyl groups ; GO:0016757 | GO:protein glycosylation ; GO:0006486
141.	(IPR036427) Bromodomain-like superfamily	9	0.148002	10	0.142187	4	0.066302	-1	5	GO:protein binding ; GO:0005515
142.	(IPR009091) Regulator of chromosome condensation 1/beta-lactamase-inhibitor protein II	9	0.148002	11	0.156406	44	0.729322	-2	-35	-
143.	(IPR029068) Glyoxalase/Bleomycin resistance protein/Dihydroxybiphenyl dioxygenase	9	0.148002	7	0.0995308	6	0.099453	2	3	-
144.	(IPR029064) 50S ribosomal protein L30e-like	8	0.131557	9	0.127968	9	0.14918	-1	-1	-
145.	(IPR036005) Creatinase/aminopeptidase-like	8	0.131557	7	0.0995308	8	0.132604	1	0	-
146.	(IPR001907) ATP-dependent Clp protease proteolytic subunit	8	0.131557	8	0.113749	3	0.0497265	0	5	GO:serine-type endopeptidase activity ; GO:0004252 | GO:proteolysis ; GO:0006508
147.	(IPR006689) Small GTPase superfamily, ARF/SAR type	8	0.131557	8	0.113749	7	0.116029	0	1	GO:GTP binding ; GO:0005525
148.	(IPR036893) SBP domain superfamily	8	0.131557	9	0.127968	2	0.033151	-1	6	GO:DNA binding ; GO:0003677 | GO:nucleus ; GO:0005634
149.	(IPR036908) RlpA-like domain superfamily	8	0.131557	9	0.127968	9	0.14918	-1	-1	-
150.	(IPR016035) Acyl transferase/acyl hydrolase/lysophospholipase	8	0.131557	12	0.170624	6	0.099453	-4	2	-
151.	(IPR011332) Zinc-binding ribosomal protein	8	0.131557	7	0.0995308	7	0.116029	1	1	GO:translation ; GO:0006412
152.	(IPR011051) RmlC-like cupin domain superfamily	8	0.131557	8	0.113749	8	0.132604	0	0	-
153.	(IPR005814) Aminotransferase class-III	8	0.131557	7	0.0995308	10	0.165755	1	-2	GO:transaminase activity ; GO:0008483 | GO:pyridoxal phosphate binding ; GO:0030170
154.	(IPR018490) Cyclic nucleotide-binding-like	8	0.131557	10	0.142187	4	0.066302	-2	4	-
155.	(IPR029069) HotDog domain superfamily	8	0.131557	9	0.127968	10	0.165755	-1	-2	-
156.	(IPR016162) Aldehyde dehydrogenase, N-terminal	8	0.131557	10	0.142187	8	0.132604	-2	0	GO:oxidoreductase activity ; GO:0016491 | GO:oxidation-reduction process ; GO:0055114
157.	(IPR016064) NAD kinase/diacylglycerol kinase-like domain superfamily	8	0.131557	8	0.113749	6	0.099453	0	2	-
158.	(IPR016163) Aldehyde dehydrogenase, C-terminal	8	0.131557	10	0.142187	9	0.14918	-2	-1	GO:oxidoreductase activity ; GO:0016491 | GO:oxidoreductase activity, acting on the aldehyde or oxo group of donors, NAD or NADP as acceptor ; GO:0016620 | GO:oxidation-reduction process ; GO:0055114
159.	(IPR037219) Peptidase M41-like	8	0.131557	10	0.142187	2	0.033151	-2	6	GO:metalloendopeptidase activity ; GO:0004222 | GO:ATP binding ; GO:0005524 | GO:proteolysis ; GO:0006508
160.	(IPR035647) EF-G domain III/V-like	8	0.131557	9	0.127968	9	0.14918	-1	-1	-
161.	(IPR006439) HAD hydrolase, subfamily IA	8	0.131557	11	0.156406	5	0.0828775	-3	3	GO:hydrolase activity ; GO:0016787
162.	(IPR036910) High mobility group box domain superfamily	8	0.131557	7	0.0995308	5	0.0828775	1	3	-
163.	(IPR013815) ATP-grasp fold, subdomain 1	8	0.131557	9	0.127968	5	0.0828775	-1	3	GO:ATP binding ; GO:0005524
164.	(IPR008942) ENTH/VHS	8	0.131557	9	0.127968	8	0.132604	-1	0	-
165.	(IPR015813) Pyruvate/Phosphoenolpyruvate kinase-like domain superfamily	8	0.131557	9	0.127968	9	0.14918	-1	-1	GO:catalytic activity ; GO:0003824
166.	(IPR011013) Galactose mutarotase-like domain superfamily	8	0.131557	8	0.113749	7	0.116029	0	1	GO:catalytic activity ; GO:0003824 | GO:carbohydrate binding ; GO:0030246 | GO:carbohydrate metabolic process ; GO:0005975
167.	(IPR037171) NagB/RpiA transferase-like	8	0.131557	8	0.113749	7	0.116029	0	1	-
168.	(IPR013328) 6-phosphogluconate dehydrogenase, domain 2	8	0.131557	8	0.113749	6	0.099453	0	2	GO:oxidoreductase activity ; GO:0016491 | GO:oxidation-reduction process ; GO:0055114
169.	(IPR016185) Pre-ATP-grasp domain superfamily	8	0.131557	8	0.113749	8	0.132604	0	0	-
170.	(IPR036736) ACP-like superfamily	8	0.131557	10	0.142187	9	0.14918	-2	-1	-
171.	(IPR008949) Isoprenoid synthase domain superfamily	8	0.131557	7	0.0995308	5	0.0828775	1	3	-
172.	(IPR035969) Rab-GTPase-TBC domain superfamily	8	0.131557	10	0.142187	8	0.132604	-2	0	-
173.	(IPR031327) Mini-chromosome maintenance protein	7	0.115113	7	0.0995308	5	0.0828775	0	2	-
174.	(IPR008928) Six-hairpin glycosidase superfamily	7	0.115113	9	0.127968	7	0.116029	-2	0	GO:catalytic activity ; GO:0003824
175.	(IPR036621) Anticodon-binding domain superfamily	7	0.115113	9	0.127968	8	0.132604	-2	-1	-
176.	(IPR009069) Cysteine alpha-hairpin motif superfamily	7	0.115113	4	0.0568747	1	0.0165755	3	6	-
177.	(IPR013126) Heat shock protein 70 family	7	0.115113	8	0.113749	7	0.116029	-1	0	-
178.	(IPR029028) Alpha/beta knot methyltransferases	7	0.115113	8	0.113749	5	0.0828775	-1	2	-
179.	(IPR009078) Ferritin-like superfamily	7	0.115113	9	0.127968	6	0.099453	-2	1	-
180.	(IPR013078) Histidine phosphatase superfamily, clade-1	7	0.115113	6	0.0853121	3	0.0497265	1	4	-
181.	(IPR002933) Peptidase M20	7	0.115113	7	0.0995308	8	0.132604	0	-1	GO:hydrolase activity ; GO:0016787
182.	(IPR036873) Rhodanese-like domain superfamily	7	0.115113	13	0.184843	5	0.0828775	-6	2	-
183.	(IPR012349) FMN-binding split barrel	7	0.115113	6	0.0853121	3	0.0497265	1	4	GO:cofactor binding ; GO:0048037
184.	(IPR008971) HSP40/DnaJ peptide-binding	7	0.115113	7	0.0995308	6	0.099453	0	1	GO:unfolded protein binding ; GO:0051082 | GO:protein folding ; GO:0006457
185.	(IPR023332) Proteasome alpha-type subunit	7	0.115113	7	0.0995308	6	0.099453	0	1	-
186.	(IPR029039) Flavoprotein-like superfamily	7	0.115113	5	0.0710934	4	0.066302	2	3	-
187.	(IPR029026) tRNA (guanine-N1-)-methyltransferase, N-terminal	7	0.115113	8	0.113749	5	0.0828775	-1	2	-
188.	(IPR003406) Glycosyl transferase, family 14	7	0.115113	6	0.0853121	3	0.0497265	1	4	GO:acetylglucosaminyltransferase activity ; GO:0008375 | GO:membrane ; GO:0016020
189.	(IPR032710) NTF2-like domain superfamily	7	0.115113	8	0.113749	6	0.099453	-1	1	-
190.	(IPR019410) Lysine methyltransferase	7	0.115113	7	0.0995308	2	0.033151	0	5	-
191.	(IPR036393) Acetylglutamate kinase-like superfamily	7	0.115113	7	0.0995308	7	0.116029	0	0	-
192.	(IPR036525) Tubulin/FtsZ, GTPase domain superfamily	7	0.115113	8	0.113749	5	0.0828775	-1	2	-
193.	(IPR005024) Snf7 family	7	0.115113	7	0.0995308	6	0.099453	0	1	GO:vacuolar transport ; GO:0007034
194.	(IPR032816) SNARE associated Golgi protein	6	0.098668	8	0.113749	5	0.0828775	-2	1	-
195.	(IPR022812) Dynamin superfamily	6	0.098668	6	0.0853121	8	0.132604	0	-2	-
196.	(IPR000092) Polyprenyl synthetase	6	0.098668	4	0.0568747	3	0.0497265	2	3	GO:isoprenoid biosynthetic process ; GO:0008299
197.	(IPR041492) Haloacid dehalogenase-like hydrolase	6	0.098668					6	6	-
198.	(IPR008280) Tubulin/FtsZ, C-terminal	6	0.098668	6	0.0853121	7	0.116029	0	-1	-
199.	(IPR040442) Pyruvate kinase-like domain superfamily	6	0.098668					6	6	-
200.	(IPR011249) Metalloenzyme, LuxS/M16 peptidase-like	6	0.098668	7	0.0995308	7	0.116029	-1	-1	GO:catalytic activity ; GO:0003824 | GO:metal ion binding ; GO:0046872
201.	(IPR038770) Sodium/solute symporter superfamily	6	0.098668	6	0.0853121	3	0.0497265	0	3	-
202.	(IPR009008) Valyl/Leucyl/Isoleucyl-tRNA synthetase, editing domain	6	0.098668	6	0.0853121	5	0.0828775	0	1	GO:aminoacyl-tRNA editing activity ; GO:0002161 | GO:tRNA aminoacylation for protein translation ; GO:0006418
203.	(IPR023271) Aquaporin-like	6	0.098668	7	0.0995308	2	0.033151	-1	4	-
204.	(IPR023393) START-like domain superfamily	6	0.098668	11	0.156406	3	0.0497265	-5	3	-
205.	(IPR023333) Proteasome B-type subunit	6	0.098668	8	0.113749	9	0.14918	-2	-3	GO:threonine-type endopeptidase activity ; GO:0004298
206.	(IPR036396) Cytochrome P450 superfamily	6	0.098668	11	0.156406	11	0.182331	-5	-5	GO:iron ion binding ; GO:0005506 | GO:oxidoreductase activity, acting on paired donors, with incorporation or reduction of molecular oxygen ; GO:0016705 | GO:heme binding ; GO:0020037 | GO:oxidation-reduction process ; GO:0055114
207.	(IPR000791) Acetate transporter GPR1/FUN34/SatP family	6	0.098668	4	0.0568747	3	0.0497265	2	3	GO:integral component of membrane ; GO:0016021
208.	(IPR002293) Amino acid/polyamine transporter I	6	0.098668	5	0.0710934	3	0.0497265	1	3	GO:transmembrane transporter activity ; GO:0022857 | GO:transmembrane transport ; GO:0055085 | GO:membrane ; GO:0016020
209.	(IPR015495) Myb-like transcription factor	6	0.098668					6	6	-
210.	(IPR017438) Inorganic polyphosphate/ATP-NAD kinase, N-terminal	6	0.098668	7	0.0995308	2	0.033151	-1	4	GO:NAD+ kinase activity ; GO:0003951
211.	(IPR016193) Cytidine deaminase-like	6	0.098668	8	0.113749	4	0.066302	-2	2	GO:catalytic activity ; GO:0003824
212.	(IPR036400) Cytochrome b5-like heme/steroid binding domain superfamily	6	0.098668	7	0.0995308	6	0.099453	-1	0	-
213.	(IPR014352) FERM/acyl-CoA-binding protein superfamily	6	0.098668	6	0.0853121	4	0.066302	0	2	-
214.	(IPR024936) Cyclophilin-type peptidyl-prolyl cis-trans isomerase	6	0.098668	18	0.255936	13	0.215482	-12	-7	GO:peptidyl-prolyl cis-trans isomerase activity ; GO:0003755
215.	(IPR029057) Phosphoribosyltransferase-like	6	0.098668	9	0.127968	10	0.165755	-3	-4	-
216.	(IPR039204) Magnesium transporter MRS2-like	6	0.098668					6	6	-
217.	(IPR029048) Heat shock protein 70kD, C-terminal domain superfamily	6	0.098668	4	0.0568747	5	0.0828775	2	1	-
218.	(IPR002119) Histone H2A	6	0.098668	9	0.127968	8	0.132604	-3	-2	GO:DNA binding ; GO:0003677 | GO:nucleosome ; GO:0000786 | GO:nucleus ; GO:0005634
219.	(IPR001753) Enoyl-CoA hydratase/isomerase	6	0.098668	7	0.0995308	7	0.116029	-1	-1	GO:catalytic activity ; GO:0003824
220.	(IPR008972) Cupredoxin	6	0.098668	5	0.0710934	1	0.0165755	1	5	-
221.	(IPR011054) Rudiment single hybrid motif	6	0.098668	6	0.0853121	5	0.0828775	0	1	-
222.	(IPR023213) Chloramphenicol acetyltransferase-like domain superfamily	6	0.098668	6	0.0853121	5	0.0828775	0	1	-
223.	(IPR036318) FAD-binding, type PCMH-like superfamily	6	0.098668					6	6	GO:flavin adenine dinucleotide binding ; GO:0050660
224.	(IPR023696) Ureohydrolase domain superfamily	6	0.098668	6	0.0853121	3	0.0497265	0	3	-
225.	(IPR001128) Cytochrome P450	6	0.098668	11	0.156406	10	0.165755	-5	-4	GO:iron ion binding ; GO:0005506 | GO:oxidoreductase activity, acting on paired donors, with incorporation or reduction of molecular oxygen ; GO:0016705 | GO:heme binding ; GO:0020037 | GO:oxidation-reduction process ; GO:0055114
226.	(IPR015300) DNA-binding pseudobarrel domain superfamily	6	0.098668	4	0.0568747	4	0.066302	2	2	-
227.	(IPR036865) CRAL-TRIO lipid binding domain superfamily	6	0.098668	9	0.127968	7	0.116029	-3	-1	-
228.	(IPR013784) Carbohydrate-binding-like fold	6	0.098668	5	0.0710934	2	0.033151	1	4	GO:carbohydrate binding ; GO:0030246
229.	(IPR040079) Glutathione Transferase family	5	0.0822233					5	5	-
230.	(IPR025799) Protein arginine N-methyltransferase	5	0.0822233	7	0.0995308	3	0.0497265	-2	2	GO:methyltransferase activity ; GO:0008168 | GO:protein methylation ; GO:0006479
231.	(IPR000558) Histone H2B	5	0.0822233	4	0.0568747	1	0.0165755	1	4	GO:DNA binding ; GO:0003677 | GO:nucleosome ; GO:0000786
232.	(IPR008011) Complex 1 LYR protein	5	0.0822233	1	0.0142187	4	0.066302	4	1	-
233.	(IPR011037) Pyruvate kinase-like, insert domain superfamily	5	0.0822233	6	0.0853121	5	0.0828775	-1	0	-
234.	(IPR006084) XPG/Rad2 endonuclease	5	0.0822233	4	0.0568747	3	0.0497265	1	2	GO:nuclease activity ; GO:0004518 | GO:DNA repair ; GO:0006281
235.	(IPR037069) Acyl-CoA dehydrogenase/oxidase, N-terminal domain superfamily	5	0.0822233	5	0.0710934	3	0.0497265	0	2	GO:oxidoreductase activity, acting on the CH-CH group of donors ; GO:0016627 | GO:flavin adenine dinucleotide binding ; GO:0050660 | GO:oxidation-reduction process ; GO:0055114
236.	(IPR011335) Restriction endonuclease type II-like	5	0.0822233	4	0.0568747	4	0.066302	1	1	-
237.	(IPR036277) SMCs flexible hinge superfamily	5	0.0822233	3	0.0426561			2	5	GO:protein binding ; GO:0005515 | GO:ATP binding ; GO:0005524 | GO:chromosome organization ; GO:0051276 | GO:chromosome ; GO:0005694
238.	(IPR000462) CDP-alcohol phosphatidyltransferase	5	0.0822233	5	0.0710934	3	0.0497265	0	2	GO:phosphotransferase activity, for other substituted phosphate groups ; GO:0016780 | GO:phospholipid biosynthetic process ; GO:0008654 | GO:membrane ; GO:0016020
239.	(IPR037366) BOULE/DAZ family	5	0.0822233					5	5	GO:mRNA binding ; GO:0003729 | GO:germ cell development ; GO:0007281
240.	(IPR026847) Vacuolar protein sorting-associated protein 13	5	0.0822233	3	0.0426561	3	0.0497265	2	2	-
241.	(IPR036867) R3H domain superfamily	5	0.0822233	5	0.0710934	2	0.033151	0	3	GO:nucleic acid binding ; GO:0003676
242.	(IPR000164) Histone H3/CENP-A	5	0.0822233	7	0.0995308	5	0.0828775	-2	0	GO:DNA binding ; GO:0003677 | GO:nucleosome ; GO:0000786
243.	(IPR027267) AH/BAR domain superfamily	5	0.0822233	4	0.0568747	4	0.066302	1	1	-
244.	(IPR000537) UbiA prenyltransferase family	5	0.0822233	6	0.0853121	3	0.0497265	-1	2	GO:transferase activity, transferring alkyl or aryl (other than methyl) groups ; GO:0016765 | GO:integral component of membrane ; GO:0016021
245.	(IPR010989) SNARE	5	0.0822233	7	0.0995308	5	0.0828775	-2	0	GO:vesicle-mediated transport ; GO:0016192 | GO:membrane ; GO:0016020
246.	(IPR036286) LexA/Signal peptidase-like superfamily	5	0.0822233	5	0.0710934	2	0.033151	0	3	-
247.	(IPR035952) Rhomboid-like superfamily	5	0.0822233	6	0.0853121	3	0.0497265	-1	2	-
248.	(IPR004000) Actin family	5	0.0822233	6	0.0853121	7	0.116029	-1	-2	-
249.	(IPR037239) Oxysterol-binding protein superfamily	5	0.0822233	5	0.0710934	3	0.0497265	0	2	-
250.	(IPR000760) Inositol monophosphatase-like	5	0.0822233	5	0.0710934	3	0.0497265	0	2	GO:phosphatidylinositol phosphorylation ; GO:0046854
251.	(IPR027408) PNPase/RNase PH domain superfamily	5	0.0822233	7	0.0995308	4	0.066302	-2	1	-
252.	(IPR007248) Mpv17/PMP22	5	0.0822233	6	0.0853121	3	0.0497265	-1	2	GO:integral component of membrane ; GO:0016021
253.	(IPR036265) HIT-like superfamily	5	0.0822233	5	0.0710934	3	0.0497265	0	2	-
254.	(IPR008921) DNA polymerase III, clamp loader complex, gamma/delta/delta subunit, C-terminal	5	0.0822233	5	0.0710934	4	0.066302	0	1	GO:DNA binding ; GO:0003677 | GO:DNA replication ; GO:0006260
255.	(IPR035984) Acyl-CoA binding protein superfamily	5	0.0822233	5	0.0710934	4	0.066302	0	1	GO:fatty-acyl-CoA binding ; GO:0000062
256.	(IPR036938) Phosphatidic acid phosphatase type 2/haloperoxidase superfamily	5	0.0822233	5	0.0710934	3	0.0497265	0	2	-
257.	(IPR037138) Histone deacetylase domain superfamily	5	0.0822233	5	0.0710934	3	0.0497265	0	2	-
258.	(IPR014718) Glycoside hydrolase-type carbohydrate-binding	5	0.0822233	5	0.0710934	4	0.066302	0	1	GO:carbohydrate binding ; GO:0030246
259.	(IPR035967) SWAP/Surp superfamily	5	0.0822233	3	0.0426561	2	0.033151	2	3	GO:RNA binding ; GO:0003723 | GO:RNA processing ; GO:0006396
260.	(IPR036974) PUA domain superfamily	5	0.0822233	5	0.0710934	3	0.0497265	0	2	GO:RNA binding ; GO:0003723
261.	(IPR012676) TGS-like	5	0.0822233	6	0.0853121	5	0.0828775	-1	0	-
262.	(IPR036875) Zinc finger, CCHC-type superfamily	5	0.0822233	4	0.0568747	2	0.033151	1	3	GO:nucleic acid binding ; GO:0003676 | GO:zinc ion binding ; GO:0008270
263.	(IPR009001) Translation elongation factor EF1A/initiation factor IF2gamma, C-terminal	5	0.0822233	6	0.0853121	5	0.0828775	-1	0	-
264.	(IPR000217) Tubulin	5	0.0822233	4	0.0568747	6	0.099453	1	-1	GO:microtubule-based process ; GO:0007017 | GO:microtubule ; GO:0005874
265.	(IPR003689) Zinc/iron permease	5	0.0822233	5	0.0710934	5	0.0828775	0	0	GO:metal ion transmembrane transporter activity ; GO:0046873 | GO:metal ion transport ; GO:0030001 | GO:transmembrane transport ; GO:0055085 | GO:membrane ; GO:0016020
266.	(IPR001701) Glycoside hydrolase family 9	5	0.0822233	7	0.0995308	4	0.066302	-2	1	GO:hydrolase activity, hydrolyzing O-glycosyl compounds ; GO:0004553 | GO:carbohydrate metabolic process ; GO:0005975
267.	(IPR001951) Histone H4	5	0.0822233	7	0.0995308	2	0.033151	-2	3	GO:DNA binding ; GO:0003677
268.	(IPR036986) RNA-binding S4 domain superfamily	5	0.0822233	7	0.0995308	3	0.0497265	-2	2	GO:RNA binding ; GO:0003723
269.	(IPR036010) 2Fe-2S ferredoxin-like superfamily	5	0.0822233	10	0.142187	6	0.099453	-5	-1	GO:electron transfer activity ; GO:0009055 | GO:iron-sulfur cluster binding ; GO:0051536
270.	(IPR004240) Nonaspanin (TM9SF)	5	0.0822233	4	0.0568747	7	0.116029	1	-2	-
271.	(IPR042087) DNA polymerase family B, C-terminal domain	5	0.0822233					5	5	-
272.	(IPR036918) Pyruvate kinase, C-terminal domain superfamily	5	0.0822233	5	0.0710934	5	0.0828775	0	0	-
273.	(IPR005937) 26S proteasome regulatory subunit P45-like	5	0.0822233	5	0.0710934	6	0.099453	0	-1	GO:hydrolase activity ; GO:0016787 | GO:protein catabolic process ; GO:0030163 | GO:cytoplasm ; GO:0005737
274.	(IPR001697) Pyruvate kinase	5	0.0822233	5	0.0710934	7	0.116029	0	-2	GO:magnesium ion binding ; GO:0000287 | GO:pyruvate kinase activity ; GO:0004743 | GO:potassium ion binding ; GO:0030955 | GO:glycolytic process ; GO:0006096
275.	(IPR035983) HECT, E3 ligase catalytic domain	5	0.0822233	6	0.0853121	4	0.066302	-1	1	GO:ubiquitin-protein transferase activity ; GO:0004842
276.	(IPR000850) Adenylate kinase/UMP-CMP kinase	5	0.0822233	6	0.0853121	5	0.0828775	-1	0	GO:ATP binding ; GO:0005524 | GO:nucleobase-containing compound kinase activity ; GO:0019205 | GO:nucleobase-containing compound metabolic process ; GO:0006139
277.	(IPR015806) Pyruvate kinase, insert domain superfamily	5	0.0822233	5	0.0710934	5	0.0828775	0	0	GO:pyruvate kinase activity ; GO:0004743 | GO:glycolytic process ; GO:0006096
278.	(IPR008963) Purple acid phosphatase-like, N-terminal	5	0.0822233	9	0.127968	5	0.0828775	-4	0	GO:acid phosphatase activity ; GO:0003993 | GO:metal ion binding ; GO:0046872
279.	(IPR011050) Pectin lyase fold/virulence factor	5	0.0822233	6	0.0853121	7	0.116029	-1	-2	-
280.	(IPR007657) Glycosyltransferase 61	5	0.0822233	6	0.0853121	6	0.099453	-1	-1	GO:transferase activity, transferring glycosyl groups ; GO:0016757
281.	(IPR037898) NudC family	5	0.0822233	4	0.0568747	5	0.0828775	1	0	-
282.	(IPR011257) DNA glycosylase	5	0.0822233	6	0.0853121	5	0.0828775	-1	0	GO:catalytic activity ; GO:0003824 | GO:DNA repair ; GO:0006281
283.	(IPR011333) SKP1/BTB/POZ domain superfamily	5	0.0822233	5	0.0710934	3	0.0497265	0	2	-
284.	(IPR007213) Methyltransferase Ppm1/Ppm2/Tcmp	5	0.0822233	5	0.0710934	2	0.033151	0	3	GO:methyltransferase activity ; GO:0008168 | GO:methylation ; GO:0032259
285.	(IPR029047) Heat shock protein 70kD, peptide-binding domain superfamily	5	0.0822233	6	0.0853121	6	0.099453	-1	-1	-
286.	(IPR000286) Histone deacetylase family	5	0.0822233	6	0.0853121	3	0.0497265	-1	2	-
287.	(IPR009014) Transketolase C-terminal/Pyruvate-ferredoxin oxidoreductase domain II	5	0.0822233	5	0.0710934	5	0.0828775	0	0	GO:catalytic activity ; GO:0003824
288.	(IPR009053) Prefoldin	5	0.0822233	6	0.0853121	6	0.099453	-1	-1	-
289.	(IPR039175) Mitochondrial import inner membrane translocase subunit TIM22	4	0.0657787	3	0.0426561	2	0.033151	1	2	GO:protein insertion into mitochondrial inner membrane ; GO:0045039 | GO:TIM22 mitochondrial import inner membrane insertion complex ; GO:0042721
290.	(IPR023173) NADPH-cytochrome p450 reductase, FAD-binding, alpha-helical domain superfamily	4	0.0657787	3	0.0426561	4	0.066302	1	0	GO:oxidoreductase activity ; GO:0016491 | GO:oxidation-reduction process ; GO:0055114
291.	(IPR012334) Pectin lyase fold	4	0.0657787	6	0.0853121	4	0.066302	-2	0	-
292.	(IPR038508) ArfGAP domain superfamily	4	0.0657787	4	0.0568747	5	0.0828775	0	-1	-
293.	(IPR002777) Prefoldin beta-like	4	0.0657787	4	0.0568747	4	0.066302	0	0	GO:unfolded protein binding ; GO:0051082 | GO:protein folding ; GO:0006457 | GO:prefoldin complex ; GO:0016272
294.	(IPR013761) Sterile alpha motif/pointed domain superfamily	4	0.0657787	2	0.0284374	2	0.033151	2	2	-
295.	(IPR015712) DNA-directed RNA polymerase, subunit 2	4	0.0657787	4	0.0568747	5	0.0828775	0	-1	GO:DNA-directed 5'-3' RNA polymerase activity ; GO:0003899 | GO:ribonucleoside binding ; GO:0032549 | GO:transcription, DNA-templated ; GO:0006351
296.	(IPR016159) Cullin repeat-like-containing domain superfamily	4	0.0657787	5	0.0710934	4	0.066302	-1	0	-
297.	(IPR036775) DNA polymerase, Y-family, little finger domain superfamily	4	0.0657787	5	0.0710934	2	0.033151	-1	2	GO:damaged DNA binding ; GO:0003684 | GO:DNA repair ; GO:0006281
298.	(IPR003663) Sugar/inositol transporter	4	0.0657787	7	0.0995308	5	0.0828775	-3	-1	GO:transmembrane transporter activity ; GO:0022857 | GO:transmembrane transport ; GO:0055085 | GO:membrane ; GO:0016020
299.	(IPR016169) FAD-binding, type PCMH, subdomain 2	4	0.0657787					4	4	-
300.	(IPR027421) DNA polymerase lambda lyase domain superfamily	4	0.0657787	3	0.0426561	1	0.0165755	1	3	-
301.	(IPR023211) DNA polymerase, palm domain superfamily	4	0.0657787	5	0.0710934	2	0.033151	-1	2	-
302.	(IPR020818) GroES chaperonin family	4	0.0657787	4	0.0568747	3	0.0497265	0	1	GO:protein folding ; GO:0006457
303.	(IPR017850) Alkaline-phosphatase-like, core domain superfamily	4	0.0657787	4	0.0568747	5	0.0828775	0	-1	GO:catalytic activity ; GO:0003824
304.	(IPR037124) GroES chaperonin superfamily	4	0.0657787	4	0.0568747	3	0.0497265	0	1	GO:protein folding ; GO:0006457 | GO:cytoplasm ; GO:0005737
305.	(IPR036871) PX domain superfamily	4	0.0657787	2	0.0284374	3	0.0497265	2	1	GO:phosphatidylinositol binding ; GO:0035091
306.	(IPR016084) Haem oxygenase-like, multi-helical	4	0.0657787	7	0.0995308	1	0.0165755	-3	3	-
307.	(IPR036554) GHMP kinase, C-terminal domain superfamily	4	0.0657787	5	0.0710934	5	0.0828775	-1	-1	-
308.	(IPR002305) Aminoacyl-tRNA synthetase, class Ic	4	0.0657787	3	0.0426561	3	0.0497265	1	1	GO:nucleotide binding ; GO:0000166 | GO:aminoacyl-tRNA ligase activity ; GO:0004812 | GO:ATP binding ; GO:0005524 | GO:tRNA aminoacylation for protein translation ; GO:0006418
309.	(IPR036625) E3-binding domain superfamily	4	0.0657787	4	0.0568747			0	4	GO:transferase activity, transferring acyl groups ; GO:0016746
310.	(IPR002020) Citrate synthase	4	0.0657787	4	0.0568747	4	0.066302	0	0	GO:transferase activity, transferring acyl groups, acyl groups converted into alkyl on transfer ; GO:0046912
311.	(IPR036163) Heavy metal-associated domain superfamily	4	0.0657787	5	0.0710934	1	0.0165755	-1	3	GO:metal ion binding ; GO:0046872 | GO:metal ion transport ; GO:0030001
312.	(IPR029006) ADF-H/Gelsolin-like domain superfamily	4	0.0657787	6	0.0853121	4	0.066302	-2	0	-
313.	(IPR002528) Multi antimicrobial extrusion protein	4	0.0657787	6	0.0853121	2	0.033151	-2	2	GO:antiporter activity ; GO:0015297 | GO:drug transmembrane transport ; GO:0006855 | GO:transmembrane transport ; GO:0055085 | GO:membrane ; GO:0016020
314.	(IPR028364) Ribosomal protein L1/ribosomal biogenesis protein	4	0.0657787	4	0.0568747	4	0.066302	0	0	-
315.	(IPR000649) Initiation factor 2B-related	4	0.0657787	4	0.0568747	2	0.033151	0	2	GO:cellular metabolic process ; GO:0044237
316.	(IPR036603) RNA polymerase, RBP11-like subunit	4	0.0657787	4	0.0568747	5	0.0828775	0	-1	GO:protein dimerization activity ; GO:0046983 | GO:transcription, DNA-templated ; GO:0006351
317.	(IPR016156) FAD/NAD-linked reductase, dimerisation domain superfamily	4	0.0657787	5	0.0710934	5	0.0828775	-1	-1	GO:oxidoreductase activity ; GO:0016491 | GO:flavin adenine dinucleotide binding ; GO:0050660 | GO:oxidation-reduction process ; GO:0055114
318.	(IPR021109) Aspartic peptidase domain superfamily	4	0.0657787	3	0.0426561	4	0.066302	1	0	-
319.	(IPR006172) DNA-directed DNA polymerase, family B	4	0.0657787	5	0.0710934	2	0.033151	-1	2	GO:nucleotide binding ; GO:0000166 | GO:nucleic acid binding ; GO:0003676 | GO:DNA-directed DNA polymerase activity ; GO:0003887
320.	(IPR000648) Oxysterol-binding protein	4	0.0657787	4	0.0568747	4	0.066302	0	0	-
321.	(IPR036749) Expansin, cellulose-binding-like domain superfamily	4	0.0657787	5	0.0710934	6	0.099453	-1	-2	-
322.	(IPR036969) Citrate synthase superfamily	4	0.0657787	4	0.0568747	4	0.066302	0	0	GO:transferase activity, transferring acyl groups, acyl groups converted into alkyl on transfer ; GO:0046912
323.	(IPR029066) PLP-binding barrel	4	0.0657787	4	0.0568747	3	0.0497265	0	1	-
324.	(IPR016143) Citrate synthase-like, small alpha subdomain	4	0.0657787	4	0.0568747	4	0.066302	0	0	-
325.	(IPR016102) Succinyl-CoA synthetase-like	4	0.0657787	4	0.0568747	4	0.066302	0	0	-
326.	(IPR036013) Band 7/SPFH domain superfamily	4	0.0657787	4	0.0568747	4	0.066302	0	0	-
327.	(IPR016095) Ribosomal protein L1, 3-layer alpha/beta-sandwich	4	0.0657787	4	0.0568747	3	0.0497265	0	1	-
328.	(IPR000425) Major intrinsic protein	4	0.0657787	6	0.0853121	2	0.033151	-2	2	GO:channel activity ; GO:0015267 | GO:transmembrane transport ; GO:0055085 | GO:membrane ; GO:0016020
329.	(IPR008521) Magnesium transporter NIPA	4	0.0657787	4	0.0568747	4	0.066302	0	0	GO:magnesium ion transmembrane transporter activity ; GO:0015095 | GO:magnesium ion transport ; GO:0015693 | GO:integral component of membrane ; GO:0016021
330.	(IPR035441) TFIIS/LEDGF domain superfamily	4	0.0657787	4	0.0568747	2	0.033151	0	2	-
331.	(IPR023123) Tubulin, C-terminal	4	0.0657787	4	0.0568747	4	0.066302	0	0	-
332.	(IPR016197) Chromo-like domain superfamily	4	0.0657787	6	0.0853121	3	0.0497265	-2	1	-
333.	(IPR040122) Importin beta family	4	0.0657787					4	4	GO:protein import into nucleus ; GO:0006606
334.	(IPR023198) Phosphoglycolate phosphatase-like, domain 2	4	0.0657787	8	0.113749	3	0.0497265	-4	1	-
335.	(IPR001619) Sec1-like protein	4	0.0657787	4	0.0568747	7	0.116029	0	-3	GO:vesicle docking involved in exocytosis ; GO:0006904 | GO:vesicle-mediated transport ; GO:0016192
336.	(IPR011044) Quinoprotein amine dehydrogenase, beta chain-like	4	0.0657787	3	0.0426561	4	0.066302	1	0	-
337.	(IPR023267) RNA (C5-cytosine) methyltransferase	4	0.0657787	3	0.0426561	5	0.0828775	1	-1	-
338.	(IPR036317) Cullin homology domain superfamily	4	0.0657787	4	0.0568747	4	0.066302	0	0	-
339.	(IPR037278) ARFGAP/RecO-like zinc finger	4	0.0657787	5	0.0710934	5	0.0828775	-1	-1	-
340.	(IPR001714) Peptidase M24, methionine aminopeptidase	4	0.0657787	4	0.0568747	5	0.0828775	0	-1	-
341.	(IPR042104) Polyketide synthase, dehydratase domain superfamily	4	0.0657787					4	4	-
342.	(IPR006379) HAD-superfamily hydrolase, subfamily IIB	4	0.0657787	5	0.0710934	3	0.0497265	-1	1	-
343.	(IPR026082) ABC transporter A	4	0.0657787	4	0.0568747	9	0.14918	0	-5	GO:ATPase-coupled transmembrane transporter activity ; GO:0042626 | GO:transmembrane transport ; GO:0055085 | GO:integral component of membrane ; GO:0016021
344.	(IPR001270) ClpA/B family	4	0.0657787	6	0.0853121	3	0.0497265	-2	1	GO:ATP binding ; GO:0005524
345.	(IPR023674) Ribosomal protein L1-like	4	0.0657787	4	0.0568747	5	0.0828775	0	-1	-
346.	(IPR036045) Sec1-like superfamily	4	0.0657787	4	0.0568747	7	0.116029	0	-3	GO:vesicle docking involved in exocytosis ; GO:0006904 | GO:vesicle-mediated transport ; GO:0016192
347.	(IPR037033) DNA-directed RNA polymerase, subunit 2, hybrid-binding domain superfamily	4	0.0657787	3	0.0426561	2	0.033151	1	2	GO:DNA binding ; GO:0003677 | GO:DNA-directed 5'-3' RNA polymerase activity ; GO:0003899 | GO:transcription, DNA-templated ; GO:0006351
348.	(IPR015915) Kelch-type beta propeller	4	0.0657787	4	0.0568747	4	0.066302	0	0	GO:protein binding ; GO:0005515
349.	(IPR029149) Creatinase/Aminopeptidase P/Spt16, N-terminal	4	0.0657787	4	0.0568747	3	0.0497265	0	1	-
350.	(IPR036038) Aminotransferase-like, PLP-dependent enzymes	4	0.0657787	5	0.0710934	5	0.0828775	-1	-1	GO:catalytic activity ; GO:0003824
351.	(IPR036168) AP-2 complex subunit mu, C-terminal superfamily	4	0.0657787	4	0.0568747	4	0.066302	0	0	-
352.	(IPR027482) Sec1-like, domain 2	4	0.0657787	3	0.0426561	4	0.066302	1	0	-
353.	(IPR036339) PUB-like domain superfamily	4	0.0657787	4	0.0568747	2	0.033151	0	2	-
354.	(IPR029012) Helix hairpin bin domain superfamily	4	0.0657787	4	0.0568747	4	0.066302	0	0	-
355.	(IPR003000) Sirtuin family	4	0.0657787	3	0.0426561	1	0.0165755	1	3	GO:NAD+ binding ; GO:0070403
356.	(IPR020471) Aldo/keto reductase	4	0.0657787	8	0.113749	5	0.0828775	-4	-1	GO:oxidoreductase activity ; GO:0016491 | GO:oxidation-reduction process ; GO:0055114
357.	(IPR036227) Ribosomal L18e/L15P superfamily	4	0.0657787	4	0.0568747	4	0.066302	0	0	-
358.	(IPR008974) TRAF-like	4	0.0657787	4	0.0568747	2	0.033151	0	2	GO:protein binding ; GO:0005515
359.	(IPR002401) Cytochrome P450, E-class, group I	4	0.0657787	6	0.0853121	5	0.0828775	-2	-1	GO:iron ion binding ; GO:0005506 | GO:oxidoreductase activity, acting on paired donors, with incorporation or reduction of molecular oxygen ; GO:0016705 | GO:heme binding ; GO:0020037 | GO:oxidation-reduction process ; GO:0055114
360.	(IPR011042) Six-bladed beta-propeller, TolB-like	4	0.0657787	4	0.0568747	4	0.066302	0	0	-
361.	(IPR030616) Aurora kinase	4	0.0657787	1	0.0142187	1	0.0165755	3	3	GO:protein kinase activity ; GO:0004672
362.	(IPR011059) Metal-dependent hydrolase, composite domain superfamily	4	0.0657787	4	0.0568747	2	0.033151	0	2	GO:hydrolase activity, acting on carbon-nitrogen (but not peptide) bonds ; GO:0016810
363.	(IPR001544) Aminotransferase class IV	4	0.0657787	5	0.0710934	5	0.0828775	-1	-1	GO:catalytic activity ; GO:0003824
364.	(IPR019956) Ubiquitin	4	0.0657787	3	0.0426561			1	4	-
365.	(IPR036872) CH domain superfamily	4	0.0657787	3	0.0426561	4	0.066302	1	0	-
366.	(IPR016151) DNA mismatch repair protein MutS, N-terminal	4	0.0657787	4	0.0568747	2	0.033151	0	2	GO:ATP binding ; GO:0005524 | GO:mismatched DNA binding ; GO:0030983 | GO:mismatch repair ; GO:0006298
367.	(IPR014867) Spore coat protein CotH	4	0.0657787	4	0.0568747	4	0.066302	0	0	-
368.	(IPR029016) GAF-like domain superfamily	4	0.0657787	3	0.0426561	1	0.0165755	1	3	-
369.	(IPR036928) Amidase signature (AS) superfamily	4	0.0657787	4	0.0568747	4	0.066302	0	0	-
370.	(IPR015955) Lactate dehydrogenase/glycoside hydrolase, family 4, C-terminal	4	0.0657787	5	0.0710934	4	0.066302	-1	0	GO:catalytic activity ; GO:0003824 | GO:oxidoreductase activity, acting on the CH-OH group of donors, NAD or NADP as acceptor ; GO:0016616 | GO:carbohydrate metabolic process ; GO:0005975 | GO:oxidation-reduction process ; GO:0055114
371.	(IPR021825) Protein RETICULATA-related	4	0.0657787	3	0.0426561	3	0.0497265	1	1	-
372.	(IPR035427) Tim10-like domain superfamily	4	0.0657787	4	0.0568747	3	0.0497265	0	1	-
373.	(IPR001557) L-lactate/malate dehydrogenase	4	0.0657787	4	0.0568747	3	0.0497265	0	1	GO:oxidoreductase activity, acting on the CH-OH group of donors, NAD or NADP as acceptor ; GO:0016616 | GO:carboxylic acid metabolic process ; GO:0019752 | GO:oxidation-reduction process ; GO:0055114
374.	(IPR012348) Ribonucleotide reductase-like	4	0.0657787	4	0.0568747	4	0.066302	0	0	GO:oxidoreductase activity ; GO:0016491 | GO:oxidation-reduction process ; GO:0055114
375.	(IPR015946) K homology domain-like, alpha/beta	4	0.0657787	6	0.0853121	3	0.0497265	-2	1	-
376.	(IPR036279) 5'-3' exonuclease, C-terminal domain superfamily	4	0.0657787	4	0.0568747	1	0.0165755	0	3	-
377.	(IPR040217) ACT domain-containing protein ACR1-12	4	0.0657787					4	4	-
378.	(IPR036570) HORMA domain superfamily	4	0.0657787	4	0.0568747	1	0.0165755	0	3	-
379.	(IPR013792) RNA 3'-terminal phosphate cyclase/enolpyruvate transferase, alpha/beta	3	0.049334	2	0.0284374	2	0.033151	1	1	GO:catalytic activity ; GO:0003824
380.	(IPR024096) NO signalling/Golgi transport ligand-binding domain superfamily	3	0.049334	3	0.0426561	3	0.0497265	0	0	-
[truncated: 3,664 more rows]

## Sheet: Mat. 8
Supplementary Material 8. Classification of enzymes among P. wickerhamii, A. protothecoides and Helicosporidium sp.
[truncated: 159 more rows]

[truncated: 7 more sheets: Mat. 9, Mat. 10, Mat. 11, Mat. 12, Mat. 13, Mat. 14, Mat. 15]
